# Supplementary material for: Asymmetry and redundancy of STAT5 paralogs across CD8+ T cell differentiation states
Source: Commun Biol. 2026 Apr 4;9:529. doi: 10.1038/s42003-026-09999-9 (PMC13083952; doi:10.1038/s42003-026-09999-9)
Supplement: Supplementary file 3 — Supplementary Data 1–7 [file 42003_2026_9999_MOESM3_ESM.xlsx]

## Sheet: Table_S1_geneSets
1_CD8_Tn_ DEG_AAB_vs_WT	2_CD8_Tn_ DEG_BBA_vs_WT	3_CD8_Tn_ IL-7_DEG_AAB_vs_WT	4_CD8_Tn_ IL-7_DEG_BBA_vs_WT	5_CD8_Tn_ IL-15_DEG_AAB_vs_WT	6_CD8_Tn_ IL-15_DEG_BBA_vs_WT	7_CD8_Tcm_ DEG_AAB_vs_WT	8_CD8_Tcm_ DEG_BBA_vs_WT	9_CD8_Tcm_ IL-7_DEG_AAB_vs_WT	10_CD8_Tcm_ IL-7_DEG_BBA_vs_WT	11_CD8_Tcm_ IL-15_DEG_AAB_vs_WT	12_CD8_Tcm_ IL-15_DEG_BBA_vs_WT	13_CD8_Tem_ DEG_AAB_vs_WT	14_CD8_Tem_ DEG_BBA_vs_WT	15_CD8_Tem_ IL-15_DEG_AAB_vs_WT	16_CD8_Tem_ IL-15_DEG_BBA_vs_WT	17_CD8_All_Pos_DEG_AAB_vs_WT	18_CD8_All_Pos_DEG_BBA_vs_WT	19_CD8_All_Neg_DEG_AAB_vs_WT	20_CD8_All_Neg_DEG_BBA_vs_WT	21_CD8_All_Pos_DEG_AAB_only	22_CD8_All_Pos_DEG_BBA_only	23_CD8_All_Pos_DEG_AAB_BBA_union	24_CD8_All_Neg_DEG_AAB_only	25_CD8_All_Neg_DEG_BBA_only	26_CD8_All_Neg_DEG_AAB_BBA_union	27_CD8_STAT5A_ChIPseq_STAT5A_only_peak_genes	28_CD8_STAT5A_ChIPseq_STAT5A_STAT5B_only_peak_genes	29_CD8_STAT5A_ChIPseq_STAT5A_STAT5B_union_peak_genes	30_CD8_STAT5B_ChIPseq_STAT5B_only_peak_genes	31_CD8_STAT5B_ChIPseq_STAT5A_STAT5B_only_peak_genes	32_CD8_STAT5B_ChIPseq_STAT5A_STAT5B_union_peak_genes	33_CD8_AAB_STAT5A_RV_Pos_DEG	34_CD8_AAB_STAT5A_RV_Neg_DEG	35_CD8_AAB_STAT5A_RV_DEG_STAT5A_ChIPseq_STAT5A_only_peak	36_CD8_AAB_STAT5A_RV_DEG_STAT5B_ChIPseq_STAT5B_only_peak	37_CD8_AAB_STAT5A_RV_DEG_STAT5A_ChIPseq_AAB_BBA_union_peaks	38_CD8_Tn_BBA_vs_WT_DEG_IL-7_only	39_CD8_Tn_BBA_vs_WT_DEG_IL-15_only	40_CD8_Tn_BBA_vs_WT_DEG_IL-7_IL-15_union	41_CD8_Tcm_BBA_vs_WT_DEG_IL-7_only	42_CD8_Tcm_BBA_vs_WT_DEG_IL-15_only	43_CD8_Tcm_BBA_vs_WT_DEG_IL-7_IL-15_union	44_CD8_Tn_BBA_vs_WT_Pos_DEG_IL-7_IL-15_union_38_total	45_CD8_Tcm_BBA_vs_WT_Pos_DEG_IL-7_IL-15_union_Top50	46_CD8_Tn_BBA_vs_WT_DEG_IL-7_IL-15_52_only	47_CD8_Tcm_BBA_vs_WT_DEG_IL-7_IL-15_244_only	48_CD8_Tnv_Tcm_BBA_vs_WT_DEG_IL-7_IL-15_8_union	49_CD8_Tn_BBA_vs_WT_Pos_DEG_IL-7_IL-15_35_only	50_CD8_Tcm_BBA_vs_WT_Pos_DEG_IL-7_IL-15_120_only
Stat5a	Abca2	Acat2	2810474O19Rik	2810474O19Rik	2410002F23Rik	Stat5a	5830411N06Rik	Coro2a	5830411N06Rik	2310003H01Rik	0610007P14Rik	Lgals3	Ass1	Cdk6	2810474O19Rik	2024-09-11	2024-09-09	2010016I18Rik	2024-03-05	C130046K22Rik	45544	45546	Abcb9	45356	2010016I18Rik	45360	45354	45544	CT009536.7	Tnfrsf13b	Ube2l3	45540	2024-03-01	2010300C02Rik	Abcc3	2900026A02Rik	3110062M04Rik	45356	2810474O19Rik	5830444B04Rik	45356	45546	2810474O19Rik	Akap1	2810474O19Rik	2010111I01Rik	Ankrd55	2810474O19Rik	Aco2
Stat5b	Abhd15	Arsb	3110082I17Rik	Adpgk	2810474O19Rik	Gm10653	Ahnak	Il2ra	Aco2	2810474O19Rik	1110001J03Rik	Stat5a	Bcl2	Stat5a	Abhd11	2310003H01Rik	2024-09-11	2010109I03Rik	1500026H17Rik	Cry1	0610007P14Rik	2310003H01Rik	Abi3	1500026H17Rik	2010109I03Rik	45546	45539	0610030E20Rik	45543	Cd69	Srrm1	2010012O05Rik	1810041H14Rik	Acss2	B430306N03Rik	9130023H24Rik	3110082I17Rik	1500026H17Rik	5830417I10Rik	Agpat3	45544	2010111I01Rik	Adpgk	Amica1	5830417I10Rik	2610507I01Rik	Cish	5830417I10Rik	Akap1
Adam11	Ahnak	Cish	5830417I10Rik	Apex1	4930414L22Rik	Slc16a2	Bcl2	Slfn8	Agpat3	3110082I17Rik	1110004E09Rik		Cish		Aim1	2810474O19Rik	0610007P14Rik	2500004C02Rik	1700007J10Rik	Emp1	1110001J03Rik	2810474O19Rik	Adamts14	1700007J10Rik	2500004C02Rik	45550	45542	1110008F13Rik	0610006I08Rik	1700012B15Rik	Plekhg2	2810468N07Rik	2010300C02Rik	B3gnt7	Ccl4	Abca3	Acat2	1700007J10Rik	Adpgk	AI467606	0610007P14Rik	2610507I01Rik	Atn1	Atad3a	Adpgk	9930111H07Rik	Impdh2	Adpgk	Akr1c13
Gm10653	Ap3m2	Crem	Acat2	Atp10a	Aacs	Tspan9	Cd163l1	Stat5a	Akap1	4930414L22Rik	1110065P20Rik		Fam46a		Alpl	3110082I17Rik	1110001J03Rik	4930417O13Rik	1700016D06Rik	Fam71b	1110004E09Rik	3110082I17Rik	Amz2	1700016D06Rik	4930417O13Rik	0610009L18Rik	628101	1110008J03Rik	0610009B22Rik	Wdr63	Rybp	9130023H24Rik	2900026A02Rik	Cd2ap	Cd2ap	Adam19	Acss2	1700016D06Rik	Ankrd55	Apmap	1110001J03Rik	9930111H07Rik	Atp10a	Bcl2l1	Art2b	9930111J21Rik1	Kcna2	Atn1	Amica1
Rnf157	Bcl2	Crybg3	Adam19	C1qbp	Aatf		Drc1	Scg5	Akr1c13	AA467197	1500011K16Rik		Hspa1b		Amica1	4930414L22Rik	1110004E09Rik	4930431F12Rik	1700019G17Rik	Gm10653	1110065P20Rik	4930414L22Rik	Capn11	1700019G17Rik	4930431F12Rik	0610010O12Rik	677156	1110014N23Rik	1110004F10Rik	Fam109a	Sar1b	Acss2	4933416M07Rik	Cd3e	Cd3d	Adam8	Acss2os	1700025N23Rik	Art2b	Aqp9	1110004E09Rik	9930111J21Rik1	Aven	C1qbp	Atn1	A430088P11Rik	Kcnc1	Atp10a	Ampd2
Rtfdc1	Capg	D630039A03Rik	Adamtsl4	Grwd1	Abce1		Fam46a	Slfn9	Amica1	Aatf	1700017B05Rik		Mcoln2		Arl4c	AA467197	1110065P20Rik	4930444P10Rik	1700025N23Rik	Ifi27l2a	1500011K16Rik	AA467197	Cd82	1700025N23Rik	4930444P10Rik	1110032F04Rik	100041621	1500031L02Rik	1110007L15Rik	Dcun1d2	1200011I18Rik	Acss2os	A430088P11Rik	Cd3g	Cd3g	Aff3	Adam19	1700063D05Rik	Atn1	Capn11	1110065P20Rik	A430088P11Rik	Cdk6	Car12	Atp10a	A630020A06	Lap3	Aven	Atad3a
	Cdh1	Dst	Adpgk	Ifrd2	Abhd11		Gm6548		Ampd2	Abcb6	1700025G04Rik		Nfic		Atad3a	Aatf	1500011K16Rik	5830416P10Rik	1700048O20Rik	Klf16	1700017B05Rik	Aatf	Cuedc1	1700048O20Rik	5830416P10Rik	1110054O05Rik	0610009D07Rik	1600029D21Rik	1110057K04Rik	AL831718.6-1	Nup210	Adrb1	Abca3	Cd79a	Cd7	Ahnak	Adamtsl4	1700094D03Rik	Atp10a	Ccr2	1500011K16Rik	A630020A06	Cish	Cd163l1	Aven	A630089N07Rik	Odc1	Cdk6	Atp5g1
	Cenpb	Gprin3	Arsb	Igfbp4	Acsl5		Gsto1		Apmap	Acat2	1700030C10Rik		Slc26a11		Atic	Abcb6	1700017B05Rik	5830432E09Rik	1700063D05Rik	Lgals3	1700025G04Rik	Abcb6	Ddit4	1700063D05Rik	5830432E09Rik	1190005F20Rik	0610011L14Rik	1700023B02Rik	1500011H22Rik	Nol5	Cdk6	Ahnak	Abca9	Chst3	Cd79a	Aim1	Ankrd13d	1810034E14Rik	Aven	Cd19	1700007J10Rik	A630089N07Rik	Cndp2	Cdca7	Ccr9	A730017L22Rik	Pydc3	Cndp2	Bcl2l1
	Cish	Oasl2	Atn1	Ipo4	Acvrl1		Igfbp4		Aqp9	Adam19	1810032O08Rik		Smc6		Atn1	Acat2	1700025G04Rik	9930111H07Rik	1700066M21Rik	Oasl2	1700030C10Rik	Acat2	Ddx60	1700066M21Rik	9930111H07Rik	1200016B10Rik	0610012H03Rik	1700028K03Rik	1520402A15Rik	Polr3c	Camk4	Aim1	Abcc3	Cx3cr1	Cdc14b	Ak2	Arsb	2010012O05Rik	Ccr9	Cd226	1700017B05Rik	A730017L22Rik	D630039A03Rik	Cdca7l	Cd7	Abcd2		D630039A03Rik	Bop1
	Eef2k	Pja1	Atp10a	Lrrc8d	Adpgk		Il18r1		Atad3a	Adpgk	1810037I17Rik		Stat5b		Bcl2	Adam19	1700030C10Rik	A330069E16Rik	1700094D03Rik	Pkmyt1	1810032O08Rik	Adam19	Dlg4	1700094D03Rik	A330069E16Rik	1300007F04Rik	0610037L13Rik	1700049J03Rik	1600014K23Rik	1110008J03Rik	Tmsb10	Anxa8	Acacb	Cxcr6	Csf2ra	Amica1	AW112010	2010109I03Rik	Cd7	Cd274	1700019G17Rik	Abcd2	Ecm1	Cish	Cdk6	Aco2		Ecm1	Bzw2
	Eml2	Rnf144a	Aven	Mbnl3	Ahcy		Il18rap		Atp5g1	Aen	1810043H04Rik		Tbc1d16		Bysl	Adpgk	1810032O08Rik	A430088P11Rik	1700128F08Rik	Rcan3	1810037I17Rik	Adpgk	Dusp6	1700128F08Rik	A430088P11Rik	1500010J02Rik	0610037P05Rik	1700066B19Rik	1700006J14Rik	Otub1	AC122037.2	Aoah	Ace	Dusp2	Cx3cr1	Amz2	Bbs12	2010111I01Rik	Cdk6	Cd79a	1700025G04Rik	Aco2	Fkbp1a	Ctps	Cndp2	Actn1		Fkbp1a	C1qbp
	Eya2	Sft2d2	Bbs12	Mov10	Aim1		Reck		Bcl2l1	Ahcy	2210015D19Rik		Usp20		C1qbp	Aen	1810037I17Rik	A630033H20Rik	1810034E14Rik	Rnf144a	1810043H04Rik	Aen	Flt3l	1810034E14Rik	A630033H20Rik	1700001P01Rik	0610038F07Rik	1810013L24Rik	1700021F05Rik	B9d2	Ptprk	Arhgap31	Acpp	E130012A19Rik	Dusp2	Ano7	Btbd11	2210039B01Rik	Cish	Chst3	1700025N23Rik	Actn1	Fnip1	Drc1	D630039A03Rik	Adarb2		Fnip1	Car12
	F2r	Stat5a	Capg	Mthfd1	Aimp2		Slc26a11		Bop1	Aimp2	2310003H01Rik		2410017I17Rik		Cad	Ahcy	1810043H04Rik	Abcb9	1810043G02Rik	Slfn8	2210015D19Rik	Ahcy	Gng2	1810043G02Rik	Abcg3	1700021C14Rik	0610039K10Rik	1810015C04Rik	1700021K19Rik	Phax	Mdc1	Arl4d	Actn1	Ebf1	Emilin1	Arnt2	Cacnb3	2310015A10Rik	Cndp2	Cnn3	1700030C10Rik	Adarb2	Gpr146	Eif5a	Ecm1	Akap1		Gpr146	Ccnd2
	Faah	Vim	Cdca7	Mybbp1a	Aldh18a1		Smc6		Bzw2	Akap1	2310039H08Rik		Egr2		Ccnd2	Aimp2	2210015D19Rik	Abcg3	2010012O05Rik	Usp28	2310039H08Rik	Aimp2	Gzmm	2010012O05Rik	Adam11	1700023A16Rik	1110002N22Rik	2010002M12Rik	1700029F12Rik	Lnx2	Otud5	Arl5a	Adam19	Fcgrt	Emp3	Asb2	Capg	2410002F23Rik	D630039A03Rik	Coro2a	1700048O20Rik	Akap1	Gpr34	Eno1b	Eomes	Akr1c13		Gpr34	Cct6a
	Fam46a	Cd7	Cdk6	Myc	Alpl		Stat5b		C1qbp	Alpl	2310061I04Rik		Gm11127		Cdk6	Akap1	2310003H01Rik	Abi3	2010016I18Rik	Vav3	2310061I04Rik	Akap1	Hip1r	2010111I01Rik	Adtrp	1700029F09Rik	1110006O17Rik	2010005J08Rik	1700029J07Rik	Sfrs8	Ccdc71	As3mt	Adam8	Gngt2	Fam129b	Asph	Cd274	2410004P03Rik	Ecm1	Cyp2s1	1700066M21Rik	Akr1c13	Hipk2	Fam19a3	Fkbp1a	Amica1		Hipk2	Cd163l1
	Gfod1	Flt3l	Cish	Nat10	Amica1		Wdr95		Capn11	Amica1	2410002F23Rik		Gm8909		Cish	Alpl	2310039H08Rik	Adam11	2010109I03Rik	Wfikkn2	2410002F23Rik	Alpl	Igsf23	2210039B01Rik	Akap12	1700034I23Rik	1110007A13Rik	2010111I01Rik	1700038P13Rik	Lmbr1l	P2ry13	Avil	Adrbk2	Iigp1	Gngt2	Atp6v1g2	Cd28	2500004C02Rik	Eomes	D630003M21Rik	1700094D03Rik	Amica1	Impdh2	Galk1	Fnip1	Ampd2		Mbnl3	Cdca7
	Glrx	Gbp10	Cks2	Nolc1	Ankrd13b		Bcl6		Car12	Ankrd13b	2410015M20Rik		H2-Ea-ps		Cluh	Amica1	2310061I04Rik	Adamts14	2010111I01Rik		2410015M20Rik	Amica1	Mef2a	2310001H17Rik	Ampd3	1700052N19Rik	1110008L16Rik	2210010C17Rik	1700101E01Rik	Rplp2	Atad5	B3gnt7	Aff3	Lmo2	H2-DMa	Atp9a	Cdc42bpg	2610005L07Rik	Fkbp1a	Dag1	1700128F08Rik	Ampd2	Lap3	Gart	Gbp8	Aplf		Mov10	Cdca7l
	Gm2a	Ggt1	Cndp2	Nop2	Apex1		Ccr9		Ccnd2	Apex1	2410016O06Rik		H2-Q2		Cndp2	Ankrd13b	2410002F23Rik	Adtrp	2210039B01Rik		2410016O06Rik	Ankrd13b	Pqlc3	2310015A10Rik	Arhgef10	1700088E04Rik	1110033M05Rik	2310047O13Rik	1700108M19Rik	Ak2	Dnajc7	Bcl2	Ahr	Lrp1	H2-DMb2	Bank1	Cdca7	2610028H24Rik	Fnip1	Dnah2	1810032O08Rik	Ankrd55	Mbnl3	Gm10684	Gm5779	Aqp3		Myc	Cdk4
	Gm6548	Gm5779	Crem	Osm	Aprt		Gm8909		Ccr2	Atad3a	2610020C07Rik		Rab6b		Ctps	Apex1	2410015M20Rik	Akap12	2310001H17Rik		2610020C07Rik	Apex1	Prf1	2310039L15Rik	Arl5c	1700123I01Rik	1110038D17Rik	2410017P07Rik	1810034E14Rik	Cept1	Gnaq	C130046K22Rik	Aim2	Ly6c1	Hck	Batf3	Cks2	2610507I01Rik	Gbp8	Dnajc15	1810034E14Rik	Aplf	Mov10	Gm6548	Gpr146	Arhgap31		Nabp1	Celsr1
	Golm1	H2-T24	Crybg3	Phc3	Arntl2		H2-Ea-ps		Cct6a	Atad5	2700094K13Rik		Rtfdc1		Ddx21	Arsb	2410016O06Rik	Ampd3	2310015A10Rik		2700094K13Rik	Arsb	Pvr	2410004P03Rik	Armcx3	1700123O20Rik	1110049B09Rik	2500003M10Rik	1810063B05Rik	BC043301	Macf1	Capn5	Ak2	Mccc1	Ifitm2	Bcl2	Crem	2700070H01Rik	Gm5779	Dtx3l	1810037I17Rik	Aqp3	Myc	Gnl3	Gpr34	Art4		Ncoa3	Ctps
	Gpr34	Hip1r	Csrnp1	Polr1a	Ass1		H2-Q2		Cd163l1	Atic	2810004N23Rik		Tox2		Drc1	Atad3a	2610020C07Rik	Amz2	2310039L15Rik		2810004N23Rik	Atad3a	Rab19	2410017I17Rik	Art4	1700125H20Rik	1110049F12Rik	2610020H08Rik	2010007H12Rik	Zdhhc23	Lyst	Carns1	Alox5ap	Nfe2	Lyl1	Btla	Crip1	2810047C21Rik1	Gpr146	Faim3	1810043G02Rik	Arhgap31	Nabp1	Gsto1	Gsn	Atad3a		Neb	Ddx21
	Gpr68	Sema4f	D630039A03Rik	Ppan	Atad3a		Myb		Cdca7	Atp10a	2810428I15Rik				Dusp5	Atad5	2700094K13Rik	Arhgef10	2410004P03Rik		2810428I15Rik	Atad5	Sdc3	2410018L13Rik	B4galt6	1810009A15Rik	1110059E24Rik	2610024G14Rik	2010106G01Rik	Ifi30	Bcl2l1	Ccl4	Amica1	Pax5	Nfe2	C3	Crybg3	4921515E04Rik	Gpr34	Fcrla	1810043H04Rik	Art4	Ncoa3	Hspd1	H2-Oa	Atp5g1		Osm	Dkc1
	Igfbp4	Slfn9	Dst	Pwp2	Atic		Pydc3		Cdca7l	Aven	2810474O19Rik				Eif3b	Atic	2810004N23Rik	Arl5c	2410017I17Rik		5830411N06Rik	Atic	Slc16a5	2610005L07Rik	Bambi-ps1	1810012P15Rik	1190002H23Rik	2610528E23Rik	2010109K11Rik	Psmd11	Fam49b	Ccl5	Ampd3	Pla2g7	Oasl1	Cables1	Csrnp1	4930402H24Rik	Gsn	Gaa	2010016I18Rik	Atad3a	Neb	Ifrd2	Hipk2	B3gnt5		Phc3	Drc1
	Igflr1	Tssc1	Ecm1	Ralgds	Atn1		Rab6b		Cdk4	B3galt6	3110082I17Rik				Eif5a	Atp10a	2810428I15Rik	Armcx3	2410018L13Rik		5830417I10Rik	Atp10a	Slfn9	2610028H24Rik	Bco1	1810020D17Rik	1190002N15Rik	2810408P10Rik	2210016L21Rik	Cybasc3	Rasgrp2	Ccl9	Amz1	Ptgs1	Podnl1	Camk2b	Cyp2s1	4930414L22Rik	H2-Oa	Gbp2	2010109I03Rik	Atp5g1	Odc1	Il2rb	Hvcn1	Bambi-ps1		Pja1	E130012A19Rik
	Il18r1	Xaf1	Eef2k	Rcn1	Atp10a		Rnf157		Celsr1	Bcl2	4930414L22Rik				Eno1b	Aven	2810474O19Rik	Art4	2500004C02Rik		9130401M01Rik	Aven	Sp6	2610507I01Rik	C130026I21Rik	1810026J23Rik	1200011I18Rik	3110001K24Rik	2300002M23Rik	Max	Slc25a33	Cdc14b	Amz2	Rasgef1b	Qprt	Camk4	Dok2	4930431F12Rik	Hipk2	Gbp5	2210015D19Rik	B3gnt5	Osm	Impdh2	Ikzf3	Baz2b		Pkp4	Ebna1bp2
	Il6ra		Fibcd1	Rexo2	Aven		Slc16a2		Cish	Bend3	5830411N06Rik				F2r	B3galt6	3110082I17Rik	B4galt6	2610005L07Rik		9430038I01Rik	B3galt6	Tlr7	2700054A10Rik	Camk2b	2010003H20Rik	1200014J11Rik	4921517L17Rik	2310001A20Rik	Phlpp	Zbtb38	Cdc20b	Ano10	Rgs10	Sdc4	Capn11	Dst	4930444P10Rik	Hvcn1	Gbp6	2210039B01Rik	Bambi-ps1	Phc3	Ipo5	Itm2a	Bcl2l1		Ppic	Eef1e1
	Inf2		Fkbp1a	Rrp12	B930041F14Rik		Slc6a19		Coro2a	Bid	9130401M01Rik				Fam46a	Bcl2	4930414L22Rik	Bambi-ps1	2610028H24Rik		9530027J09Rik	Bcl2	Tnk2	2700070H01Rik	Capn3	2010007H12Rik	1200014M14Rik	4930412M03Rik	2310016C08Rik	Zfp58	Senp3	Cdh22	Ano7	S1pr5	Slc11a1	Capn5	E2f2	4930470H14Rik	Ikzf3	Gbp9	2310001H17Rik	Baz2b	Pja1	Kcnk5	Mbnl3	Bop1		Ralgds	Eef1g
	Iqgap2		Fnip1	Rrp1b	Bcl2		Tmie		Ctps	Bop1	9430038I01Rik				Fbl	Bend3	5830411N06Rik	Bco1	2610507I01Rik		Aacs	Bend3	Tssc1	2810013P06Rik	Car2	2010109K11Rik	1300010F03Rik	4930523C07Rik	2310016E02Rik	Acsl4	Tmtc4	Cdk14	Apoe	Serpina3f	St6galnac3	Cbfa2t3	Eef2k	4930481A15Rik	Impdh2	Glo1	2310003H01Rik	Bcl2l1	Pkp4	Lap3	Mov10	Bzw2		Rrp1b	Eif4a1
	Lrrc75b		Fos	Sec24a	Bop1		Tspan9		Ddx21	Bri3bp	9530027J09Rik				Ftsj3	Bid	5830417I10Rik	C130026I21Rik	2700054A10Rik		Aars	Bid	Ublcp1	2810021J22Rik	Ccr9	2010300C02Rik	1500019G21Rik	4930558J22Rik	2410001C21Rik	4930534B04Rik	Dst	Cdk18	App	Sh3pxd2a	Trat1	Ccdc102a	Elovl7	4930511M06Rik	Itm2a	Gm12185	2310015A10Rik	Bop1	Ppic	Mettl1	Myc	C030034L19Rik		Sh3bp5	Eif5a
	Lrrc8b		Fosl2	Slc30a4	Bysl				Dkc1	C130046K22Rik	AA467197				Gart	Bop1	9130401M01Rik	Camk2b	2700070H01Rik		Aarsd1	Bop1	Unc5cl	2810047C21Rik1	Cd1d1	2210406O10Rik	1500035H01Rik	4930560E09Rik	2410017I17Rik	Gpr37l1	Ppm1h	Cdkn1a	Aqp3	Snn		Ccdc64	Fbxo27	4930519F09Rik	Kcna2	Gpnmb	2310039H08Rik	Bzw2	Ralgds	Mthfd1	Nabp1	C1qbp		Slc30a4	Eno1
	Mnda		Fsd1l	Slc7a5	C1qbp				Drc1	C1qbp	Aacs				Glipr2	Bri3bp	9430038I01Rik	Capn11	2810013P06Rik		Aasdhppt	Bri3bp	Usp18	3110057O12Rik	Cd300a	2310016C08Rik	1600014C10Rik	4930579K19Rik	2610002J02Rik	Nek6	Klf7	Cercam	Arhgap5	Sntb1		Ccl5	Fibcd1	4930528D03Rik	Kcnc1	Gpr114	2310039L15Rik	C030034L19Rik	Rrp1b	Mybbp1a	Ncoa3	Cacnb3		Slc35g1	Eno1b
	Neb		Gpr146	Socs1	Cad				E130012A19Rik	Cad	Aars				Gnl3	C130046K22Rik	9530027J09Rik	Capn3	2810021J22Rik		Abca2	C1qbp		3110062M04Rik	Cd7	2310065K24Rik	1700001O22Rik	4932422M17Rik	2810026P18Rik	Dctn6	Znrf3	Chpt1	Arhgef12	Spry4		Ccr6	Fos	4930556M19Rik	Lap3	Gpr68	2310061I04Rik	C1qbp	Sh3bp5	Nefh	Neb	Car12		Tbc1d16	Eprs
	Nfic		Gpr34	Srm	Car12				Ebna1bp2	Car12	Aarsd1				Gpatch4	C1qbp	AA467197	Car2	2810047C21Rik1		Abcb1b	Cad		4632415L05Rik	Cd72	2400001E08Rik	1700009P17Rik	4932438A13Rik	2900064A13Rik	BC013712	Runx2	Cldnd2	Arnt2	Stk32c		Cd163l1	Fosl2	4930578E11Rik	Mbnl3	Gucd1	2410002F23Rik	Cacnb3	Slc30a4	Nme1	Osm	Car2		Tnf	Ergic1
	Osbpl5		Gprin3	Stat5a	Ccdc9				Eef1e1	Ccdc86	Aasdhppt				Grwd1	Cad	Aacs	Ccr9	3110057O12Rik		Abce1	Capn11		4831440E17Rik	Cep83os	2410001C21Rik	1700010I14Rik	5730419I09Rik	3110001I20Rik	6330409D20Rik	Sdf4	Clip3	Art2a-ps	Tnfsf10		Cd27	Fsd1l	4930579G24Rik	Mov10	Hdgfrp3	2410015M20Rik	Car12	Slc35g1	Nolc1	Phc3	Cbln3		Tnfrsf18	F2r
	Pear1		Gucy1a3	Tnfrsf18	Ccnd2				Eef1g	Cct3	Aatf				Gzma	Capn11	Aars	Cd1d1	3110062M04Rik		Abhd11	Car12		4833420G17Rik	Chst11	2410018C20Rik	1700012B15Rik	6030446N20Rik	4632404H12Rik	Rnf115	Ccl3	Cma1	Asb2	Trat1		Cd28	Gbp10	4931406B18Rik	Myc	Iigp1	2410016O06Rik	Car2	Tbc1d16	Nop2	Pja1	Ccdc78		Wdr82	Fam162a
	Pik3cd		Gucy1b3	Tnfsf8	Cct3				Eif4a1	Cd163l1	Abcb1b				Heatr1	Car12	Aarsd1	Cd300a	4632415L05Rik		Abhd15	Ccdc86		4921515E04Rik	Clmn	2410022M11Rik	1700017D01Rik	6430531B16Rik	4833422F24Rik	Hdgf	Tctn3	Cmklr1	Asph	Trpm2		Cd6	Gbp2	4933421O10Rik	Nabp1	Irf9	2410017I17Rik	Cbln3	Tnf	Nop58	Pkp4	Ccnd2			Fam19a3
	Plekha6		Gypc	Trmt61a	Cdca7l				Eif5a	Cd320	Abcb6				Hsp90ab1	Ccdc86	Aasdhppt	Cd7	4831440E17Rik		Acaca	Cct3		4921525O09Rik	Cmtm7	2410129H14Rik	1700019L03Rik	9030607L17Rik	4921507P07Rik	4930539E08Rik	Htt	Cx3cr1	Atp6v1g2	Tspan31		Cd68	Gbp3	4933431E20Rik	Ncoa3	Irgm1	2410018L13Rik	Ccdc78	Tnfrsf18	Odc1	Ppic	Ccng2			Fam46a
	Ppic		Hipk2	Utp20	Cdk4				Eno1	Cd3eap	Abce1				Hspa8	Cct3	Aatf	Cd72	4833420G17Rik		Acat1	Cd163l1		4930402H24Rik	Cmya5	2610028A01Rik	1700021A07Rik	9130023H24Rik	4922505G16Rik	Mllt10	Nab2	Cyp17a1	Atp9a	Tulp4		Cd83	Gbp4	4933438K21Rik	Neb	Itga7	2500004C02Rik	Ccnd2	Wdr82	Pa2g4	Pydc4	Cct6a			Fasn
	Rab3d		Ifngr1	Wdr82	Cdk6				Eno1b	Cdca7	Abhd11				Hspa9	Cd163l1	Abca2	Cd82	4921515E04Rik		Acat3	Cd320		4930470H14Rik	Cplx2	2610028H24Rik	1700025E21Rik	9430076C15Rik	4930412O13Rik	Ddx52	Klrk1	Dennd5a	Axl	Vipr1		Cdkn1a	Gbp5	5031426D15Rik	Odc1	Klhl41	2610005L07Rik	Ccng2		Pcsk4	Ralgds	Cd163l1			Fosl2
	Rasgrf2		Il2ra	2010109I03Rik	Celsr1				Eprs	Cdk6	Acaca				Ifrd2	Cd320	Abcb1b	Cep83os	4921525O09Rik		Aco2	Cd3eap		4930480K23Rik	Creb3l2	2700086A05Rik	1700025G04Rik	9930022D16Rik	4930417O22Rik	AC147366.5	Rpusd4	Dusp2	B430306N03Rik			Cldnd2	Gbp6	5730455P16Rik	Osm	Klra5	2610020C07Rik	Cct6a		Phb	Rrp1b	Cd9			Galk1
	Sema4f		Il4ra	2500004C02Rik	Cish				Ergic1	Cish	Acat1				Igfbp4	Cd3eap	Abcb6	Chst11	4930402H24Rik		Acot7	Cdca7		4930481A15Rik	Cx3cr1	2700089E24Rik	1700027D21Rik	a	4930420K17Rik	Asb14	Hist1h3c	Elovl7	Bank1			Cmtm7	Gbp7	5830416P10Rik	Phc3	Myo1c	2700054A10Rik	Cd163l1		Ppp1r14b	Sh3bp5	Cdc25b			Gart
	Sgsh		Impdh2	4930444P10Rik	Cluh				Errfi1	Cldn4	Acat2				Impdh2	Cdca7	Abce1	Clmn	4930417O13Rik		Acsl5	Cdk6		4930511M06Rik	Cxcr2	2700097O09Rik	1700027N10Rik	a2ld1	4930442H23Rik	Peli3	Hist1h4i	Emp1	Basp1			Cmya5	Gbp9	5830444B04Rik	Pja1	Nucb1	2700070H01Rik	Cd9		Psat1	Slc30a4	Cdca7			Gm10684
	Sh3bp1		Klf9	9930111H07Rik	Cndp2				F2r	Cldnd1	Acat3				Ipo4	Cdk6	Abhd11	Cmtm7	4930431F12Rik		Acvrl1	Cish		4930512M02Rik	Cxcr5	2810021B07Rik	1700028N14Rik	A630055G03Rik	4930524J08Rik	2410080I02Rik	Il2ra	Emp3	Batf3			Cnksr3	Ggt1	6030440G07Rik	Pkp4	Pdk1	2700094K13Rik	Cdc25b		Rrp12	Slc35g1	Cdca7l			Gm6548
	Slc17a9		Lama5	A330069E16Rik	Colgalt1				Fam162a	Cluh	Aco2				Ipo5	Cish	Abhd15	Cmya5	4930444P10Rik		Acy1	Cldn4		4930519F09Rik	Dcc	2810403A07Rik	1700029I01Rik	Abca1	4930594M22Rik	Stk24	AC142098.2	Entpd1	BC035044			Csf2	Gm12185	6030443J06Rik	Ppic	Rbl1	2810004N23Rik	Cdca7		Shmt2	Snord35b	Cdk4			Gnl3
	Slc26a11		Lap3	Adtrp	Crtap				Fam19a3	Cndp2	Acot7				Iqgap2	Cldn4	Acaca	Cplx2	4930470H14Rik		Ada	Cldnd1		4930528D03Rik	Dkk2	2810452K22Rik	1700040L02Rik	Abca3	4931406P16Rik	Ptprb	Mtmr3	Errfi1	BC051537			Ctla2a	Gpr183	8430431K14Rik	Pydc3	Rgs1	2810013P06Rik	Cdca7l		Slc7a5	Sox4	Celsr1			Gsto1
	Smc6		Lta	B4galt6	Ctps				Fam46a	Colgalt1	Acsl5				Itgb3	Cldnd1	Acat1	Creb3l2	4930480K23Rik		Adamtsl4	Cluh		4930533N22Rik	Dusp10	2900052L18Rik	1700048O20Rik	Abca7	4932417I16Rik	Vps4b	Gadd45g	Etnk2	Bcar3			Ctsf	Gprin3	9030624G23Rik	Pydc4	Rhob	2810021J22Rik	Cdk4		Smc6	Sv2a	Cerkl			Gtf2f1
	Sqrdl		Mapkapk3	Bco1	Cyp51				Fasn	Comtd1	Acy1				Kat2a	Cluh	Acat2	Cuedc1	4930481A15Rik		Adsl	Cndp2		4930539E08Rik	Dusp4	3110001D03Rik	1700061G19Rik	Abcb9	4933402N22Rik	Slc4a5	Hbs1l	F2rl2	Bcl11a			Ctsz	Gucy1a3	9330136K24Rik	Ralgds	Scg5	2810428I15Rik	Celsr1		Smyd2	Tbc1d16	Cfap74			Hmgn5
	Stat5a		Mbnl3	C130026I21Rik	D1Ertd622e				Flt3l	Cry1	Ada				Klrc1	Cndp2	Acat3	Cx3cr1	4930511M06Rik		Afg3l2	Colgalt1		4930556M19Rik	Dyrk1b	3110049J23Rik	1700067K01Rik	Abi1	4933403F05Rik	Cnot4	Atrnl1	Fam129b	Blk			Cxcl10	Gucy1b3	9330158H04Rik	Rrp1b	Snn	2810474O19Rik	Cerkl		Srm	Tctn1	Ciita			Hsp90ab1
	Stat5b		Mdfic	Capn11	D630039A03Rik				Fosl2	Csrnp1	Adam19				Kti12	Colgalt1	Aco2	Cxcr2	4930512M02Rik		Agpat3	Comtd1		4930578E11Rik	Dzip1	3110057O12Rik	1700081D17Rik	Ablim1	5031414D18Rik	Bbx	Bmp2k	Fam19a3	Blnk			Cxcr3	Gypc	9330159M07Rik	Sh3bp5	Stat1	3110057O12Rik	Cfap74		Thop1	Tmevpg1	Clec2i			Hspd1
	Stx1a		Mina	Car2	Ddx21				Gaa	D630039A03Rik	Adpgk				Larp1	Comtd1	Acot7	Cxcr5	4930519F09Rik		Agps	Coro2a		4930579G24Rik	E2f2	3200002M19Rik	1700081L11Rik	Abr	5830405N20Rik	Utrn	Lig1	Fasl	Bmp7			Cxcr5	H2-T24	9430076C15Rik	Slc30a4	Stat2	3110062M04Rik	Ciita		Tpi1	Tnf	Ctla4			Ifrd2
	Tbc1d16		Mir17hg	Cx3cr1	Ddx27				Galk1	Dctd	Adsl				Ldlr	Coro2a	Acsl5	Dcc	4930528D03Rik		Ahnak	Crem		4931402G19Rik	Fam101b	4833413E03Rik	1700093J21Rik	Abtb2	6330534C20Rik	Immp2l	Camta1	Fbxl2	Btbd3			Dennd5a	Ifit3	9430083A17Rik	Slc35g1	Swap70	3110082I17Rik	Cish		Vim	Tnfrsf18	Ctps			Il2ra
	Tnfrsf18		Mov10	Cxcr2	Dhx33				Gart	Dctpp1	Aen				Lgals3bp	Crem	Acvrl1	Ddit4	4930533N22Rik		Ahsa1	Crybg3		4931406B18Rik	Fam83f	4833422F24Rik	1700125F08Rik	AC101973.7	6530403G13Rik	Slc15a1	Rnf43	Fcgr2b	Btk			Dpp4	Ifngr1	9530036O11Rik	Snord35b	Tgtp2	4632415L05Rik	Clec2i			Wdr82	Dck			Il2rb
	Ttc28		Mri1	Dcc	Ecm1				Gimap7	Dis3	Afg3l2				Lrpprc	Cry1	Acy1	Ddx60	4930539E08Rik		Aim1	Csrnp1		4931431C16Rik	Fancc	4833427G06Rik	1810006K21Rik	AC109272.20	6620401K05Rik	Batf3	Nfatc2	Fkbp10	Btla			Egln3	Iigp1	9530091C08Rik	Sox4	Tmem50b	4831440E17Rik	Ctla4				Ddx21			Ipo5
	Usp20		Myc	Dkk2	Eif3b				Gm10684	Dkc1	Agps				Ly6c1	Crybg3	Ada	Dkk2	4930556M19Rik		Akr1c13	D630039A03Rik		4932438A13Rik	Fmnl3	4922505G16Rik	1810008A18Rik	AC116729.14-1	9030425E11Rik	EG381483	AL732483.8-1	Fnip2	C1qa			Emb	Il2ra	9930111H07Rik	Stat5b	Tnfrsf25	4833420G17Rik	Ctps				Dennd5b			Kcnk5
	Ybx3		Myo6	Gad2	Eif5a				Gm6548	Dut	Ahcy				Lyst	Csrnp1	Adam19	Dlg4	4930578E11Rik		Alad	Dctd		4933416M07Rik	Frmd4b	4930415O20Rik	1810037I17Rik	AC118698.7	9130404D08Rik	4930517O19Rik	Rbpj	Fry	C1qb			Emp1	Il4ra	A130077B15Rik	Sv2a	Trat1	4921525O09Rik	Dck				Dkc1			Larp1
	Adam11		Nabp1	Gm10653	Elovl5				Gnl3	Ebna1bp2	Ahnak				Map3k8	D630039A03Rik	Adamtsl4	Dusp10	4930579G24Rik		Alas1	Dctpp1		4933421O10Rik	Gad2	4930455C21Rik	2010003K11Rik	AC119928.8-2	9230102O04Rik	Mad1l1	Fam118b	G0s2	C1qc			Entpd1	Irf1	A230072C01Rik	Tbc1d16	Txndc5	4930402H24Rik	Ddx21				Dnah8			Lmnb2
	Adcy6		Naf1	Gm20172	Eno1b				Gpr114	Eef2k	Ahsa1				Mdn1	Dctd	Adpgk	Dusp4	4931402G19Rik		Aldh18a1	Dis3		4933431E20Rik	Galnt10	4930486G11Rik	2210010N04Rik	AC122305.4	9430097D07Rik	Snf1lk	Samhd1	Gnb4	C3			F2rl2	Irf6	A330032B11Rik	Tctn1	Zan	4930414L22Rik	Dennd5b				Drc1			Ly6e
	Bcl3		Ncoa3	Gm7609	Exosc6				Gsto1	Eif3b	Aimp2				Mettl20	Dctpp1	Adsl	Dusp6	4931406B18Rik		Alg3	Dkc1		4933438K21Rik	Gata3	4930505N22Rik	2210012G02Rik	AC123702.11	9630058J23Rik	Riok3	Nup153	Gp1bb	Cables1			Faim3	Irf7	A330069E16Rik	Tmevpg1	Zfp345	4930417O13Rik	Dkc1				Dtx4			Mettl1
	Bcl6		Neb	Hyal3	Fam46a				Gtf2f1	Eif4a1	Akap1				Mov10	Dis3	Aen	Dyrk1b	4931431C16Rik		Alg8	Dst		5031414D18Rik	Gbp10	4930513N10Rik	2210018M11Rik	AC125145.3-1	A230050P20Rik	Prei4	Chsy1	Gpc1	Cacna1e			Fam19a3	Irgm1	A430088P11Rik	Tnf		4930431F12Rik	Dnah8				E130012A19Rik			Mettl23
	Car2		Neto2	Ikzf3	Fasn				Hdgfrp3	Eif5a	Akr1c13				Mrps18b	Dkc1	Afg3l2	Dzip1	4932438A13Rik		Alyref	Dut		5031426D15Rik	Ggt1	4930518I15Rik	2210408I21Rik	AC129021.4-1	A230052G05Rik	Aig1	Per3	Gpx8	Cadps2			Fam46c	Irgm2	A630020A06	Tnfrsf18		4930444P10Rik	Drc1				Ebna1bp2			Mtap
	Ccr9		Nxpe3	Kcnn1	Fbl				Hmgn5	Emp1	Alad				Mthfd1	Dst	Agpat3	E2f2	4933416M07Rik		Ampd2	Ebna1bp2		5330426P16Rik	Ghdc	4930520K10Rik	2210411K11Rik	AC130718.3-1	A430107D22Rik	Tnpo1	Arsg	Gzma	Camk2b			Fasl	Kcnh2	A630033H20Rik	Wdr82		4930470H14Rik	Dtx4				Eef1e1			Mthfd1
	Chst11		Odc1	Kit	Fkbp1a				Hsp90ab1	Eno1	Alas1				Mybbp1a	Dut	Agps	Fam101b	4933421O10Rik		Anapc15	Eef2k		5730455P16Rik	Gm10653	4930546H06Rik	2310004I24Rik	AC130827.3-1	A530088E08Rik	Adal	Galnt7	Gzmb	Camk4			Fchsd2	Klf9	A630072M18Rik			4930480K23Rik	E130012A19Rik				Eef1g			Mybbp1a
	Cnga1		Osm	Loxl2	Fnip1				Hspd1	Ergic1	Aldh18a1				Myc	Ebna1bp2	Ahcy	Fam83f	4933431E20Rik		Angptl4	Eif3b		5830417I10Rik	Gm10845	4930555I21Rik	2310007F21Rik	AC132287.3-3	A530095I07Rik	Spag9	Mitd1	Heatr9	Capn11			Gbp6	Lama5	A630075F10Rik			4930481A15Rik	Ebna1bp2				Eif4a1			Ncl
	Creb3l2		P2ry1	Lrrc2	Ftsj3				Ifrd2	Exosc6	Alg3				Nat10	Eef2k	Ahnak	Fancc	4933438K21Rik		Ankrd28	Eif4a1		5830428M24Rik	Gm20172	4930562C15Rik	2310011J03Rik	AC135083.4	A530098C11Rik	Lrrc67	Mxd1	Hid1	Car1			Gcnt2	Litaf	A730017L22Rik			4930511M06Rik	Eef1e1				Eif5a			Ndrg1
	D930016D06Rik		P2ry10	Maoa	G6pc3				Il2ra	Fam19a3	Alg8				Nle1	Eif3b	Ahsa1	Flt3l	5031414D18Rik		Anks1	Eif5a		5830444B04Rik	Gm5779	4930573I19Rik	2310014H01Rik	AC138119.5	A630042L21Rik	Grifin	Wwc2	Hist1h1c	Car2			Gdpd5	Lta	A730020E08Rik			4930512M02Rik	Eef1g				Eng			Nedd4
	Dnajc15		Per3	Mccc1os	Galk1				Il2rb	Fam71b	Alpl				Nob1	Eif4a1	Aim1	Fmnl3	5031426D15Rik		Anp32b	Eno1		6030440G07Rik	Gm7609	4932432K03Rik	2310016C16Rik	AC141209.3	A830005F24Rik	Hsf4	Slc9a7	Igsf5	Cbfa2t3			Gm2a	Mapkapk3	A830018L16Rik			4930519F09Rik	Eif4a1				Eno1			Nefh
	Dusp10		Phc3	Mpv17l	Gar1				Impdh2	Fasn	Alyref				Nolc1	Eif5a	Aimp2	Frmd4b	5330426P16Rik		Anxa2	Ergic1		6030443J06Rik	Gpr174	4933402N22Rik	2310034G01Rik	AC144776.2	AA536717	EG634650	Pard3b	Il12rb2	Cbr1			Gpr114	Mdfic	A830082K12Rik			4930528D03Rik	Eif5a				Eno1b			Nhp2
	Eomes		Pja1	Nav1	Gart				Ipo5	Fbl	Amica1				Nop2	Emp1	Akap1	Gad2	5730455P16Rik		Ap3m2	Exosc6		6530403H02Rik	Gpr183	4933406E20Rik	2310044G17Rik	AC151602.4-2	AA881470	Narg1	P2ry12	Inf2	Ccdc102a			Gpr125	Mina	A830082N09Rik			4930533N22Rik	Eng				Eprs			Nme1
	Epsti1		Pkp4	Nfia	Gm12250				Kcnk5	Fkbp1a	Ampd2				Nsun2	Eno1	Akr1c13	Galnt10	5830416P10Rik		Apitd1	Fam19a3		8430431K14Rik	Gsn	4933421E11Rik	2310046K01Rik	AC153792.4	AA960436	Cbfb	Tcf12	Irf8	Ccdc184			Gpr132	Mir17hg	Aacs			4930539E08Rik	Eno1				Eps8l1			Nme2
	Fancc		Polr1b	Nmrk1	Gm5779				Klra5	Fkbp4	Anapc15				Pdcd11	Ergic1	Alad	Gata3	5830417I10Rik		Apmap	Fam46a		9030624G23Rik	H2-Oa	4933425L06Rik	2310047M10Rik	AC164093.2-2	Aasdh	Asap1	Apbb1ip	Itga6	Ccdc64			Gpr141	Mri1	Aatf			4930556M19Rik	Eno1b				Ergic1			Noa1
	Galnt10		Ppic	Npy1r	Gm6548				Lap3	Fnip1	Angptl4				Phb	Exosc6	Alas1	Gbp10	5830428M24Rik		Apobec3	Fasn		9330136K24Rik	H2-T24	5033411D12Rik	2310061F22Rik	AC164093.2-3	Abcb8	Sorl1	Dock10	Itgam	Ccdc85c			Gpr18	Myo6	Abcc9			4931402G19Rik	Eprs				Errfi1			Nolc1
	Gm10653		Ppp1r3e	Ociad2	Gnl3				Larp1	Foxred2	Ankrd13b				Phc3	Fam19a3	Aldh18a1	Ggt1	5830432E09Rik		Aprt	Fbl		9330158H04Rik	Hyal3	5430435G22Rik	2310061J03Rik	AC164179.7	Abcc3	BC048599	Casp6	Kcnj8	Ccdc92			Gpr183	Naf1	Abcd2			4931431C16Rik	Eps8l1				Esyt2			Nop2
	Gm16907		Pus7	Oxsm	Gpatch4				Lmnb2	Fpgs	Ankrd28				Pik3cd	Fam46a	Alg3	Ghdc	5830444B04Rik		Aqp9	Fkbp1a		9330159M07Rik	Igj	5830405N20Rik	2310079F23Rik	AC164410.5	Abcc5	Zbtb16	Frmd8	Kcnk5	Ccl6			Gpr55	Neto2	Abcd4			4932438A13Rik	Ergic1				F2r			Nop58
	Katnb1		Ralgds	Phkg1	Gpr146				Ly6e	Ftsj3	Anks1				Pik3r5	Fam71b	Alg8	Gm10653	6030440G07Rik		Arl4c	Fkbp4		9430076C15Rik	Ikzf3	6030429G01Rik	2410003K15Rik	Accn5	Abcd4	Cish	Emilin2	Kctd15	Ccr6			Gsn	Nxpe3	Abce1			4933416M07Rik	Errfi1				Fam162a			Npm1
	45356		Rgs1	Rmi2	Gpr34				Mettl1	Gadd45g	Anp32b				Pim1	Fasn	Alpl	Gm10845	6030443J06Rik		Armc6	Fnip1		9430083A17Rik	Irf7	6330416L07Rik	2410008K03Rik	Acoxl	Abi2	Synpo2l	Dph5	Klf11	Ccr7			Gstt2	P2ry1	Abcg3			4933421O10Rik	Esyt2				Fam19a3			Npm3
	Myb		Rrp1b	Rnf157	Gpr68				Mettl23	Galk1	Anxa2				Pim2	Fbl	Alyref	Gm20172	6530403H02Rik		Arntl2	Foxred2		9530036O11Rik	Isg15	6330439K17Rik	2410015M20Rik	Acsm3	Abi3	Gata1	Ccdc114	Klf12	Cd101			Gzmb	P2ry10	Abhd11			5031414D18Rik	F2r				Fam46a			Nsun2
	Pcsk1		Sft2d2	Rorb	Gpr83				Mtap	Gar1	Apex1				Plekha6	Fkbp1a	Amica1	Gm5779	8430431K14Rik		Asf1b	Fpgs		9530091C08Rik	Itm2a	6330503K22Rik	2410080I02Rik	Actb	AC055777.12	Nfkbia	Dip2c	Klhl30	Cd160			H2-DMb1	Parp9	Acad9			5330426P16Rik	Fam162a				Fasn			Ola1
	Pogk		Sh3bp5	Scn2b	Grwd1				Mthfd1	Gart	Apitd1				Polr1a	Fkbp4	Ampd2	Gm7609	9030624G23Rik		Ass1	Ftsj3		9930111J21Rik1	Kcna2	6330514A18Rik	2410131K14Rik	Actr2	AC087166.3-4	Cnga4	Dapp1	Klrb1a	Cd163l1			Hist1h1c	Per3	Acmsd			5830411N06Rik	Fam19a3				Flt3l			Pa2g4
	Pydc3		Slc30a4	Scube2	Gsto1				Mybbp1a	Gbp11	Apobec3				Ppa1	Fnip1	Anapc15	Gng2	9330136K24Rik		Atn1	Gadd45g		A130077B15Rik	Kcnc1	6430573F11Rik	2600010E01Rik	Adam19	AC092855.6	Trps1	Snd1	Klrg1	Cd180			I730030J21Rik	Polr1b	Acnat1			5830416P10Rik	Fam46a				Fosl2			Pabpc4
	Pydc4		Slc35g1	Sgpp2	H2afy				Ncl	Gm11974	Aprt				Ppan	Foxred2	Angptl4	Gpr174	9330158H04Rik		Atp2a2	Galk1		A230072C01Rik	Kcnh2	6720463M24Rik	2610016C23Rik	Adam6	AC102518.11	Flywch1	Mta2	L1cam	Cd19			Icos	Ppp1r3e	Acsl5			5830417I10Rik	Fasn				G530011O06Rik			Pcsk4
	Pyhin1		Slc7a8	Slc38a6	Heatr1				Ndrg1	Gm12250	Armc6				Ppic	Fpgs	Ankrd13b	Gpr183	9330159M07Rik		Atp5b	Gar1		A330032B11Rik	Kcnh3	9030425E11Rik	2610019A05Rik	Adam8	AC105981.10	Neil2	Rere	Lamc1	Cd200r1			Icosl	Prr7	Acvrl1			5830428M24Rik	Flt3l				Gad2			Pebp1
	Rab6b		Sorcs2	Slc7a14	Heatr3				Nedd4	Gm17296	Arntl2				Pprc1	Ftsj3	Ankrd28	Gsn	9430076C15Rik		Atp5d	Gart		A430078G23Rik	Kcnn1	9030624J02Rik	2610207I05Rik	Adap1	AC107664.8	Eef1g	Crim1	Lgals1	Cd22			Id3	Pus7	Adam22			5830432E09Rik	Fosl2				Galk1			Pgk1
	Rnf157		Spata5	Sox7	Hipk2				Nefh	Gm6756	Asf1b				Prpf31	Gadd45g	Anks1	Gzmm	9430083A17Rik		Atp5e	Gbp11		A430093F15Rik	Kit	9130011E15Rik	2610507B11Rik	Adcy9	AC110909.10-1	Arl8b	Midn	Ly6c1	Cd24a			Ifi30	Rapgef4	Adam28			6030440G07Rik	G530011O06Rik				Gart			Phb
	Rtfdc1		St3gal4	Syt6	Hirip3				Nhp2	Gnl3	Ass1				Ptpn12	Galk1	Anp32b	H2-Oa	9530036O11Rik		Atp5g1	Gm11974		A630001G21Rik	Lcn4	9130404D08Rik	2700023E23Rik	Adora3	AC111030.11-1	Gli1	Nfkb1	Ly6c2	Cd27			Ifngr2	Rgs1	Adamts2			6030443J06Rik	Gad2				Gimap7			Ppp1r14b
	Sycp1		Stat5b	Tbx18	Hmgn5				Nme1	Gp49a	Atad3a				Pwp2	Gar1	Anxa2	H2-T24	9530091C08Rik		Atp5g3	Gm12250		A630020A06	Lepr	9230105E10Rik	2700049A03Rik	Adrbk1	AC115361.5	Rho	Grk4	Mcam	Cd28			Igf1r	Rtp4	Adarb2			6530403H02Rik	Galk1				Glcci1			Prmt3
	Tlr12		Suco	Thra	Hspa9				Nme2	Gpatch4	Atad5				Rexo2	Gart	Ap3m2	Hip1r	9930111H07Rik		Atp5j2	Gm17296		A630023P12Rik	Lipa	9230112D13Rik	2700050L05Rik	Aebp2	AC120159.9-2	Nt5dc1	Nek7	Megf9	Cd2ap			Ikzf2	Runx2	Adtrp			9030624G23Rik	Gart				Gm10684			Prmt5
	Trat1		Tars2	Trim43b	Hspbp1				Noa1	Gpr146	Atic				Rps2	Gbp11	Apex1	Hyal3	9930111J21Rik1		Atp5l	Gm6756		A630072M18Rik	Loxl2	9530096D07Rik	2810006K23Rik	Aen	AC122373.4	Ppp1r1c	Gas7	Mfhas1	Cd300a			Il10	Scpep1	Agap1			9130401M01Rik	Gimap7				Gm11346			Psat1
	Tspan3		Tbc1d16	Usp17la	Hspd1				Nolc1	Gpr15	Atn1				Rrp1b	Gm10653	Apitd1	Igj	A130077B15Rik		Atp5o	Gnl3		A630075F10Rik	Lpar6	9630025I21Rik	2810030E01Rik	Ahcyl2	AC122428.4-3	4931428F04Rik	Tec	Miat	Cd36			Il12rb2	Sema4f	Agl			9330136K24Rik	Glcci1				Gm14085			Ptpn12
	Tspan9		Tbc1d30	Vmn2r-ps129	Hsph1				Nop2	Grwd1	Atp10a				Rrs1	Gm11974	Apmap	Igsf23	A230072C01Rik		B930041F14Rik	Gp49a		A630089N07Rik	Lrrc2	9630058J23Rik	2810416G20Rik	Ahi1	AC123868.4-1	4831426I19Rik	Amz2	Ndnf	Cd3d			Il1r1	Sft2d2	Ahcy			9330159M07Rik	Gm10684				Gm14420			Pus1
	Wdr59		Tmem64	Wnt4	Hyou1				Nop58	Gsto1	Atp2a2				Sdad1	Gm12250	Apobec3	Ikzf3	A330032B11Rik		Banf1	Gpatch4		A730017L22Rik	Lrrc3b	9830134C10Rik	2810428I15Rik	Ahnak	AC123868.4-2	4921524J17Rik	Neurl4	Neat1	Cd3e			Il21r	Sh2d1a	AI314278			9430038I01Rik	Gm11346				Gm15401			Qdpr
			Tnf	Ybey	Ifrd2				Npm1	Gzmb	Atp5b				Sec24a	Gm17296	Aprt	Irf7	A330069E16Rik		Bax	Gpr146		A730020E08Rik	Ly6a	9930021D14Rik	2810474O19Rik	Ahrr	AC124724.4	Gbf1	Enpep	Nfe2	Cd3g			Il2ra	Slc7a8	Aim1			9530027J09Rik	Gm14085				Gm16702			Ran
			Tnfrsf18		Igfbp4				Npm3	Heatr1	Atp5d				2024-09-11	Gm6756	Aqp9	Isg15	A430078G23Rik		Bbs12	Gpr15		A830010M20Rik	Mageb16-ps1	A230046K03Rik	2900011O08Rik	AI480653	AC129217.3-1	Hbegf	Mgat1	Nhsl2	Cd4			Il3ra	Sorcs2	Aimp2			9530091C08Rik	Gm14420				Gm16907			Rcl1
			Uhrf1bp1		Igflr1				Nsun2	Heatr3	Atp5e				Sgk1	Gnl3	Arl4c	Itm2a	A430088P11Rik		BC024978	Gprin3		A830018L16Rik	Man1c1	A230050P20Rik	2900016B01Rik	AI504432	AC132380.6	Slc6a20b	Znrf1	Nrarp	Cd5l			Il4ra	Spata5	Aldh18a1			A130077B15Rik	Gm15401				Gm6313			Repin1
			Vim		Igtp				Nucb1	Hipk2	Atp5g1				Sh3bp1	Gp49a	Armc6	Kcna2	A430093F15Rik		BC048403	Grwd1		A830082K12Rik	Maoa	A230083H22Rik	2900026A02Rik	Akap13	AC134575.3	Tmcc1	Wasf2	Osbpl3	Cd6			Il6ra	St3gal4	Alox12			A230072C01Rik	Gm16702				Gm6548			Rrp12
			Wdr82		Il6ra				Odc1	Hirip3	Atp5g3				Sh3bp5	Gpatch4	Arntl2	Kcnc1	A630001G21Rik		Bcap29	Gsto1		A830082N09Rik	Map4k5	A330049M08Rik	2900073G15Rik	Akap7	AC138587.11	Nid2	Cass4	P3h4	Cd63			Il6st	Stat1	Alox8			A330032B11Rik	Gm16907				Gm7609			Rrp15
			Zfp609		Impdh2				Ola1	Hk2	Atp5j2				Shmt2	Gpr146	Arsb	Kcnh2	A630020A06		Bccip	Gzmb		A930024E05Rik	Mccc1os	A430107D22Rik	2900092E17Rik	AL592149.8-1	AC139711.4-1	Pcdhga2	Hook2	Pald1	Cd68			Il7r	Suco	Alpl			A330069E16Rik	Gm6313				Gm8234			Rwdd1
			Zhx2		Inpp4b				Pa2g4	Hopx	Atp5l				Slc19a1	Gpr15	Asf1b	Kcnh3	A630023P12Rik		Bckdhb	Heatr1		Abca1	Mpv17l	A530023O14Rik	3110003A17Rik	AL592169.14	AC140376.3	Ubr3	Acox3	Peg10	Cd7			Irf4	Synj2	Als2			A430078G23Rik	Gm6548				Gnl3			Scarb1
			3110062M04Rik		Inppl1				Pabpc4	Hsf4	Atp5o				Slc38a2	Gprin3	Ass1	Kcnn1	A630033H20Rik		Bcl2l1	Heatr3		Abca3	Ms4a6c	A530082C11Rik	3110062M04Rik	AL604063.4-1	AC152502.5	Nup37	Rab11a	Per3	Cd74			Irf8	Tars2	Alx4			A430093F15Rik	Gm7609				Gpr157			Sfxn1
			AW112010		Ipo4				Pcsk4	Hspa9	Aven				Slc7a5	Grwd1	Atad3a	Kit	A630072M18Rik		Bcl2l12	Hipk2		Abcc9	Myb	A530088E08Rik	3110082I17Rik	AL606805.21	AC153524.3-1	Adh4	Pofut1	Plekha6	Cd79a			Itga6	Tbc1d1	Amica1			A630001G21Rik	Gm8234				Grk4			Shmt2
			Acss2		Ipo5				Pebp1	Hspd1	B3galt6				Smc6	Gsto1	Atad5	Lcn4	A630075F10Rik		Bcs1l	Hirip3		Abcd2	Natd1	A530095I07Rik	3230401D17Rik	AL627204.7-1	AC154764.2	Ccdc100	Tbc1d16	Pls3	Cd79b			Itgb3	Tbc1d30	Amotl1			A630023P12Rik	Gnl3				Gsto1			Slc25a39
			Acss2os		Kat2a				Pgk1	Ifrd2	B930041F14Rik				Socs1	Gzmb	Atic	Lepr	A630089N07Rik		Bhlhe40	Hk2		Abcd4	Nav1	A630001G21Rik	3300002I08Rik	AL732483.8-1	AC155235.2	Rpl24	5330437I02Rik	Podxl	Cd81			Itgb5	Tgtp2	Ank2			A630033H20Rik	Gpr157				Gtf2f1			Slc29a1
			Ankrd13d		Kat2b				Phb	Igfbp4	BC024978				Socs3	Heatr1	Atn1	Lipa	A730017L22Rik		Bola3	Hopx		Abhd10	Nfia	A630033E08Rik	3830406C13Rik	AL772303.11	AC157566.6	Lrrc29	EG667823	Ppap2c	Cd83			Jun	Tlr6	Ank3			A630072M18Rik	Grk4				Gzmk			Slc39a6
			Ankrd55		Klhdc2				Ppp1r14b	Igtp	BC048403				Srm	Heatr3	Atp10a	Loxl2	A730020E08Rik		Brix1	Hsf4		Abhd4	Nmnat2	A930041I02Rik	4632428N05Rik	AL772377.6	AC161419.2	Rab3a	Hist1h2ag	Prdm1	Cd93			Kcnj8	Tmem140	Ankrd13b			A630075F10Rik	Gsto1				H2-Ob			Slc7a1
			Art2b		Kti12				Prmt3	Ikzf4	Banf1				Stat5b	Hipk2	Atp2a2	Lpar6	A830010M20Rik		Bst2	Hspa9		Abi2	Nmrk1	AA881470	4732471J01Rik	AL807784.11-1	AC161434.2-2	Popdc2	Fth1	Prf1	Cdc42bpb			Kcnk5	Tmem64	Apbb2			A830010M20Rik	Gtf2f1				Hist2h2be			Slc7a5
			Btbd11		Lap3				Prmt5	Il2ra	Bax				Stip1	Hirip3	Atp5b	Lrrc2	A830018L16Rik		Bysl	Hspd1		Abt1	Npy1r	Abhd4	4831426I19Rik	AL844486.12	AC161506.4	Dag1	Mrvi1	Ptgs1	Cebpa			Kctd17	Uhrf1bp1	Apex1			A830082N09Rik	Gzmk				Hmgn5			Smc6
			Cacnb3		Larp1				Psat1	Impdh2	Bbs12				Taf4b	Hk2	Atp5d	Lrrc3b	A830082K12Rik		Bzw2	Ifrd2		Abtb1	Nrp1	Ablim2	4833439L19Rik	AL844586.5	AC161872.7-5	Tmem90a	Chd7	Pth1r	Cebpb			Klk8	Vim	Aplf			A930024E05Rik	H2-Ob				Hsp90ab1			Smyd2
			Ccr9		Lmnb2				Ptpn12	Ipo4	Bcap29				Tbc1d16	Hopx	Atp5e	Ly6a	A830082N09Rik		C330006A16Rik	Igfbp4		Acad10	Oas2	AC015800.13-1	4921507L20Rik	Alpk2	AC162689.3-2	Gip	Prex1	Pxylp1	Cfp			Kmo	Wars	Aprt			AA467197	Hist2h2be				Hspd1			Srm
			Cd274		Lpar5				Pus1	Ipo5	Bccip				Tbrg4	Hsf4	Atp5g1	Mageb16-ps1	A930024E05Rik		Cacybp	Igtp		Acad9	Ociad2	AC102077.7	4921524J17Rik	Als2cr12	AC162898.10-1	Pnkd	Shc3	Pycard	Chil3			Ksr1	Xaf1	Aqp7			Aacs	Hmgn5				Hyal3			Suclg2
			Cd28		Lrrc8d				Qdpr	Kcnk5	Bckdhb				Tlr1	Hspa9	Atp5g3	Man1c1	Abca1		Camkk2	Ikzf4		Acbd4	Oxsm	AC102224.21	4922502D21Rik	Amica1	AC165349.2-1	Lonrf3	Anapc5	Qprt	Chl1			Lamc1	Zbp1	Arhgap27os3			Aars	Hsp90ab1				Icos			Tbca
			Cd7		Map3k5				Ran	Klf16	Bcl2				Trmt61a	Hspd1	Atp5j2	Maoa	Abca3		Canx	Il2ra		Acmsd	P2rx7	AC102689.10-1	4930403C10Rik	Ammecr1	AC165951.3-2	Rnaseh2b	Serinc3	Rac3	Chst15			Lpxn	Zfp609	Arhgap31			Aarsd1	Hspd1				Idua			Tfdp1
			Cdc42bpg		Mat2a				Rcl1	Lap3	Bcl2l1				Tsr1	Ifi27l2a	Atp5l	Map4k5	Abcc9		Capg	Impdh2		Acnat1	Pald1	AC107663.10	4930404A10Rik	Amz2	AC167018.4	Rab11fip3	Zfp36	Rap1gap2	Chst2			Lst1	Zhx2	Arl16			Aasdhppt	Hyal3				Ifi47			Thop1
			Crip1		Mbd2				Repin1	Lilrb4	Bcl2l12				Usp20	Ifrd2	Atp5o	Mccc1os	Abcd2		Caprin1	Ipo4		Acp5	Pclo	AC107865.7	4930417G10Rik	Ankrd11	Acad9	Ddx42	EG628586	Rasgef1a	Chst3			Lta		Arl5c			Aatf	Icos				Ifrd2			Thy1
			Cyp2s1		Mbnl3				Rgs1	Lmnb2	Bcs1l				Usp36	Igfbp4	Aven	Mef2a	Abcd4		Cars	Ipo5		Acrbp	Pcsk1	AC110377.5	4930453N24Rik	Ankrd24	Acap2	Wdfy1	Ccdc109b	Rgs16	Ciita			Ltb		Armcx4			Abca1	Idua				Ikbke			Tomm5
			Dok2		Mdn1				Rhob	Lrp8	Bend3				Utp20	Igtp	B3galt6	Mpv17l	Abcg3		Cbx5	Kcnk5		Acss2	Phkg1	AC111056.20	4930469G21Rik	Ankrd28	Acbd4	Lta4h	Ext2	Rhpn1	Cited4			Ly6c2		Arntl2			Abca3	Ifi47				Il2ra			Tpi1
			E2f2		Mettl13				Rrp12	Lsm4	Bhlhe40				Vars	Ikzf4	B930041F14Rik	Ms4a6c	Abhd10		Ccdc101	Lap3		Acss2os	Pik3ap1	AC112146.3-1	4930481F22Rik	Ankrd36	Accn3	A330021E22Rik	Fhit	Ror2	Ckb			Ly86		Arrdc3			Abcb1b	Ifrd2				Il2rb			Tsr1
			Elovl7		Mettl20				Rrp15	Lta	Bid				Vim	Il2ra	Banf1	Myb	Abhd4		Ccdc124	Lilrb4		Actn1	Pld4	AC115117.5	4930485B16Rik	Ankrd44	Acot11	Cpd	Ankrd13c	S100a6	Clec2i			Lyst		Art4			Abcb6	Ikbke				Inpp4a			Uck2
			Eomes		Mov10				Rwdd1	Macrod1	Bola3				Wdr82	Impdh2	Bax	Natd1	Abi2		Ccdc38	Lmnb2		Actn2	Plxnc1	AC116115.11-1	4930488E11Rik	Ankrd55	Acsf3	Rasa2	Pik3cg	S1pr5	Clec4a1			Maml3		Asap3			Abcd4	Il2ra				Ipo5			Usp20
			Fbxo27		Mrm1				Scarb1	Map3k8	Bop1				Zdhhc8	Ipo4	Bbs12	Nav1	Abt1		Ccdc9	Lrp8		Adam22	Pmepa1	AC116472.14	4930500O05Rik	Anks1	Acss1	Gm1043	Hist1h3b	Serpinb9	Clec7a			Mboat1		Ash2l			Abce1	Il2rb				Irgm2			Utp20
			Gbp10		Mrps2				2024-09-11	Mat2a	Bri3bp				Zfp652	Ipo5	BC024978	Nfia	Abtb1		Ccnb1ip1	Lrrc8d		Adam28	Podnl1	AC119873.38	4930511M11Rik	Antxr2	Actg2	Agpat3	Atg10	Serpinb9b	Clvs1			Mef2c		Ass1			Abcg3	Impdh2				Itga4			Vars
			Gbp2		Ms4a6d				Sfxn1	Mbd2	Brix1				A430093F15Rik	Kcnk5	BC048403	Nmnat2	Acad10		Ccnd2	Lsm4		Adamts2	Pold4	AC122193.5-2	4930517O19Rik	Aox3l1	Actr3	Setbp1	Pols	Slc15a2	Cmtm7			Mfhas1		Atad3a			Abhd10	Inpp4a				Kcnk5			Vim
			Gbp3		Mthfd1				Shmt2	Mbnl3	Bst2				Abcg3	Klf16	Bcap29	Nmrk1	Acad9		Ccnd3	Lta		Adamts6	Prrt1	AC122252.4	4930518F22Rik	Ap3d1	Adamts13	Zfp362	Zfp91	Slc35e4	Cmya5			Mrc1		Atic			Abhd11	Ipo5				Klhl24
			Gbp4		Mthfd2				Slc25a39	Mcm7	Bysl				Abi2	Lap3	Bccip	Npy1r	Acbd4		Ccr2	Macrod1		Adarb1	Ptpre	AC122285.4-2	4930524L23Rik	Apc2	Adamts14	Tnfrsf26	AC159001.2-2	Slc41a2	Cnksr3			Nfix		Atp1a2			Abhd4	Irgm2				Larp1
			Gbp5		Mybbp1a				Slc29a1	Mdn1	Bzw2				Alcam	Lgals3	Bckdhb	Nrp1	Acmsd		Ccr5	Map3k8		Adarb2	Pydc3	AC123752.8	4930525F21Rik	Apon	Adarb1	EG433923	Hist1h1c	Smarcd3	Cnn3			Nfkbil1		Atp6v1d			Abi2	Itga4				Lef1
			Gbp6		Myc				Slc39a6	Mettl1	C1qbp				Ankrd46	Lilrb4	Bcl2	Oas2	Acnat1		Ccrn4l	Mat2a		Adcy6	Pydc4	AC123868.4-1	4930534B04Rik	Arap2	Adat1	1190002N15Rik	Aox3l1	Snx10	Cnr2			Nrarp		AU023762			Abt1	Kcna2				Lix1
			Gbp7		Naa25				Slc7a1	Mettl13	C330006A16Rik				Arhgap27os3	Lmnb2	Bcl2l1	Ociad2	Acp5		Cct2	Mbd2		Adora2a	Rab37	AC123868.4-2	4930539E08Rik	Arhgap15	Adck4	Nudcd3	Stat4	Sorcs2	Col19a1			Nrp1		Auts2			Abtb1	Kcnc1				Lmnb2
			Gbp8		Nabp1				Slc7a5	Mettl20	Cacybp				Atp6v1d	Lrp8	Bcl2l12	Oxsm	Acrbp		Cct5	Mbnl3		Adrb2	Rab6b	AC127255.4	4930543L23Rik	Arhgap18	Adck5	Lrrc59	Ints7	Srcin1	Cpq			Nsg2		AY512931			Acaca	Kcnk5				Lrig1
			Gbp9		Nacc2				Smc6	Mif	Cad				Bcl6	Lrrc8d	Bcs1l	P2rx7	Acss2		Cct6a	Mcm7		Afap1	Rapgefl1	AC127342.3	4930550C14Rik	Arhgap25	Add1	Sh3bp4	Rnf114	St5	Cr2			Osbpl3		B020014A21Rik			Acad10	Klhl24				Lrrc8e
			Ggt1		Nat10				Smyd2	Mov10	Camkk2				Camk2b	Lsm4	Bend3	Pald1	Acss2os		Cct7	Mdn1		Aff3	Rasgef1a	AC129222.4-2	4930553M12Rik	Arhgap26	Adhfe1	1110033M05Rik	Uso1	Stag3	Crtam			P2rx7		B4galnt2			Acad9	Lap3				Ly6e
			Gm12185		Ncoa3				Srm	Mrto4	Canx				Car2	Lta	Bhlhe40	Pclo	Actn1		Cct8	Mettl1		Agap1	Rgs3	AC129222.4-3	4930581F22Rik	Arhgef3	Adipoq	Il10	Tlr6	Stat5a	Csf1r			Pdcd1lg2		B4galt6			Acat1	Larp1				Mc1r
			Gm5779		Neb				Stat5b	Mthfd1	Caprin1				Cd200	Macrod1	Bid	Pcsk1	Actn2		Cdc20	Mettl13		Agl	Rmi2	AC131691.4	4931422A03Rik	Arid1b	Adk	Prdx4	Tubg1	Stat5b	Csf2			Per3		B930041F14Rik			Acat2	Lef1				Mccc1os
			Gpr183		Nipa1				Suclg2	Mthfd2	Car12				Cd9	Map3k8	Bola3	Phkg1	Adam11		Cdc25a	Mettl20		AI314278	Rnf157	AC133494.4-2	4931428F04Rik	Arid5b	Adprh	Sectm1a	Atf6	Steap3	Csf2ra			Pim2		Bai2			Acat3	Lix1				Mettl1
			Gsn		Nle1				Tbca	Mybbp1a	Cars				Cntrob	Mat2a	Bop1	Pik3ap1	Adam22		Cdc34	Mif		AI467606	Rorb	AC133589.24	4931431C16Rik	Arl6ip5	Adprhl2	Rpl27	Ptpn1	Stk32c	Csf2rb			Plxnc1		Bambi-ps1			Acbd4	Lmnb2				Mettl23
			H2-Oa		Nme1				Tfdp1	Myc	Cbx5				Ctla4	Mbd2	Bri3bp	Pld4	Adam28		Cdc45	Mov10		Akap5	Rtfdc1	AC134329.2	4932438H23Rik	Armc5	Agbl5	Il23r	Stard4	Syne3	Csf3r			Prdm1		Bard1			Acnat1	Lrig1				Mid1
			H2-T24		Noa1				Thop1	Nacc2	Ccdc101				Ephx1	Mbnl3	Brix1	Plxnc1	Adamts2		Cdc6	Mrto4		Akr1b10	Scg5	AC137156.3-2	4933406J08Rik	Arntl2	Ahdc1	Fh1	Rrp12	Tbc1d30	Ctla2a			Ptpn13		Barhl2			Acot7	Lrrc8e				Ms4a6c
			Hvcn1		Nob1				Thy1	Naf1	Ccdc124				Fam3c	Mcm7	Bst2	Pmepa1	Adamts6		Cdc7	Mthfd1		Alcam	Scn2b	AC144860.2-1	4933407C03Rik	Arpc2	AI507611	Adora3	Cux2	Tgfbr3	Ctsf			Ralgds		Basp1			Acp5	Ly6e				Mtap
			Ifit3		Nol6				Tomm5	Nat10	Ccdc38				Fam46c	Mdn1	Bysl	Podnl1	Adarb1		Cdca7l	Mthfd2		Alox12	Scube2	AC153958.2	4933407L21Rik	Arrdc1	Aifm1	AC139758.3	Nsmce1	Timp2	Ctsh			Rftn1		Baz2b			Acrbp	Mc1r				Mthfd1
			Iigp1		Nolc1				Tpi1	Ncl	Ccdc86				Glcci1	Mettl1	Bzw2	Pold4	Adarb2		Cdh1	Mybbp1a		Alox8	Sema4f	AC154650.2-3	4933407N01Rik	Art3	Ak7	Hist1h1a	Rftn1	Tjp1	Ctss			Rgs16		BB283400			Acsl5	Mccc1os				Myb
			Ikzf3		Nomo1				Tsr1	Ndrg1	Ccnb1ip1				Gpm6b	Mettl13	C1qbp	Pqlc3	Adcy6		Cdk4	Myc		Als2	Sgpp2	AC154817.2	4933413N12Rik	Asap1	AL591143.11	AC129601.4-1	Ahi1	Tm6sf2	Ctsz			Rnf157		BC021785			Acss2	Mettl1				Mybbp1a
			Irf1		Nop2				Txndc5	Nefh	Ccnd2				Grik5	Mettl20	C330006A16Rik	Prf1	Adora2a		Cdr2	Nacc2		Als2cl	Slc16a2	AC155937.4-1	4933422H20Rik	Asb2	AL596182.28	Zcchc18	Traf1	Tmcc3	Cxcl10			Rnf19b		BC024386			Actn2	Mettl23				Ncl
			Irf6		Nop56				Uck2	Nfatc2	Ccnd3				H2-Q10	Mif	Cacybp	Prrt1	Adrb2		Cdt1	Naf1		Alx4	Slc38a6	AC157475.2-1	4933426M11Rik	Asgr2	AL596331.15-2	Gm851	Ttc25	Tmem151a	Cxcr3			Rnf43		BC033916			Acy1	Mid1				Ndrg1
			Irf7		Nsun2				Usp20	Nhp2	Ccr5				Hnrnpll	Mov10	Cad	Ptpre	Adtrp		Cdv3	Nat10		Alyref2	Slc7a14	AC158618.5	4933430I17Rik	Atg10	AL604025.15	Fgd6	Olfr56	Tmem163	Cxcr5			Rora		BC039771			Ada	Ms4a6c				Nedd4
			Irgm1		Nsun5				Utp20	Nle1	Ccrn4l				Icos	Mrto4	Camkk2	Pvr	Afap1		Cebpz	Ncl		Amotl1	Slfn5	AC159266.3-1	4933437F05Rik	Atp10a	AL611927.21	Capn11	2600010E01Rik	Tmtc1	Cxcr6			S100a6		Bcl2			Adam19	Mtap				Nefh
			Irgm2		Nup205				Vars	Nln	Cct2				Itgb1	Mthfd1	Canx	Pydc3	Aff3		Celsr1	Ndrg1		Ank2	Snx32	AC159810.2	4933440N22Rik	Atp2b1	AL645791.14-1	Rtf1	Galnt6	Top1mt	Cybb			Sash1		Bco1			Adam28	Mthfd1				Nhp2
			Itm2a		Odc1				Vim	Nme1	Cct3				Kcnc1	Mthfd2	Capg	Pydc4	Agap1		Cenpb	Nefh		Ank3	Snx33	AC161265.2-1	5033414D02Rik	Atp6v1g2	AL669828.13	Ccdc87	Fnip1	Trim16	Cyp4f18			Scd1		Birc5			Adamts2	Myb				Nme1
			Kcna2		Osbpl5				2010111I01Rik	Nme2	Cct5				Kcnf1	Mybbp1a	Capn11	Rab19	Agl		Cenpt	Nfatc2		Ankrd13d	Sox7	AC164702.2	5330431N19Rik	Atp9b	AL669901.26	Ccdc19	Pde11a	Ttll3	Dhcr24			Serpinb9		Bop1			Adamts6	Mybbp1a				Nme2
			Kcnc1		Osm				2610507I01Rik	Noa1	Cct6a				Lag3	Myc	Caprin1	Rab37	AI314278		Cenpv	Nhp2		Ankrd46	Spsb1	AC165151.2	5330437I02Rik	Atrnl1	AL807384.5-2	Mdm4	Flt3l	Tulp4	Dll1			Sgms1		Brca2			Adarb1	Ncl				Noa1
			Kcnh2		P4ha1				5830444B04Rik	Noc4l	Cct7				Lrig1	Nacc2	Car12	Rab6b	AI467606		Cep78	Nle1		Ankrd55	Sypl	AC165361.3-1	5430427O19Rik	Atxn1	AL831794.6	Pex11a	D11Bwg0517e	Zeb2	Dmrta1			Sh3bp5		Brip1			Adcy6	Ndrg1				Nolc1
			Litaf		Pcgf6				9930111H07Rik	Nolc1	Cct8				Maf	Naf1	Cars	Rapgefl1	Akap12		Cetn3	Nln		Ap1s2	Syt11	AC165433.5-1	5630401D24Rik	Atxn7	Alox12e	Sytl1	Tmem194	Zeb2os	Dnase1l3			Slamf6		Btbd16			Adora2a	Nedd4				Nop2
			Parp9		Pcsk4				9930111J21Rik1	Nomo1	Cd163l1				Man1c1	Nat10	Cbx5	Rasgef1a	Akap5		Cfl1	Nme1		Ap4b1	Syt6	AC167249.2	5730437N04Rik	Aven	Als2cl	Fas	Foxp1	Zfhx3	Dok3			Slc11a2		Bysl			Adpgk	Nefh				Nop58
			Prr7		Pde5a				A430088P11Rik	Nop16	Cd320				Mex3b	Ncl	Ccdc101	Rgs3	Akr1b10		Chaf1a	Nme2		Apbb2	Tbx18	AC170807.2-1	5730446C15Rik	Axud1	Amac1	C1qtnf1	Inpp5a	Zhx3	Dpp4			Slco3a1		C030034L19Rik			Adrb2	Nhp2				Npm1
			Pydc3		Pdxp				A630020A06	Nop2	Cd3eap				Mxd4	Ndrg1	Ccdc124	Rmi2	Alcam		Chaf1b	Noa1		Aplf	Tcta	AC171210.1	5730453I16Rik	B4galnt2	Angel2	Rfc4	Chmp6		Dscam			Slfn5		C030039L03Rik			Adsl	Nme1				Npm3
			Pydc4		Pelp1				A630089N07Rik	Nop56	Cdc20				Myb	Nefh	Ccdc38	Rnf157	Alox12		Chchd1	Noc4l		Apobec1	Tdrp	AC174380.3	5730469M10Rik	B4galt1	Angptl6	4930488E11Rik	Ndrg1		Dtx1			Snx10		C130026I21Rik			Adtrp	Nme2				Npy1r
			Rapgef4		Phb				A730017L22Rik	Nop58	Cdc25a				Nrp1	Nfatc2	Ccdc86	Rorb	Alox8		Chchd4	Nolc1		Apoe	Tespa1	Acad8	5730508B09Rik	B4galt5	Ankhd1	Rnf166	Casp8		Dusp6			Socs3		C1qbp			Aen	Noa1				Nrp1
			Rtp4		Phc3				AI467606	Nsun2	Cdc34				P2rx7	Nhp2	Ccdc9	Rtfdc1	Als2		Chek1	Nomo1		Aqp3	Thra	Acadl	5830416P10Rik	B530045E10Rik	Ankrd39	AC141209.3	Jund		E130012A19Rik			Sorcs2		C230072F16Rik			Afap1	Nolc1				Nsun2
			Runx2		Piezo1				Abcd2	Nudc	Cdc45				Phactr2	Nle1	Ccnb1ip1	Scg5	Als2cl		Chtf18	Nop16		Aqp7	Tlr12	Acap1	5830433M19Rik	Bach2	Ankrd60	Pla2g12a	Pde3b		E2f3			St6gal1		C230091D08Rik			Aff3	Nop2				Ola1
			Scpep1		Pim1				Actn1	Nup205	Cdc6				Pisd-ps2	Nln	Ccnd2	Scn2b	Alx4		Cinp	Nop2		Arf2	Tmie	Acin1	5930416I19Rik	Batf3	Anxa2	Mdm1	Etv3		Ebf1			Stat5b		C330024D21Rik			Afg3l2	Nop58				Pa2g4
			Sema4f		Pim3				Adarb2	Odc1	Cdc7				Plxnc1	Nme1	Ccnd3	Scube2	Alyref2		Cirh1a	Nop56		Arhgap19	Tox	Acmsd	6030408B16Rik	Bax	Aof2	Tmem116	Dclk2		Egln3			Synj2		Cacna1d			Agap1	Npm1				Pabpc4
			Sh2d1a		Pja1				Ankrd55	Osm	Cdca7				Prkcz	Nme2	Ccr2	Sdc3	Amotl1		Cisd1	Nop58		Arhgap27os3	Trim12a	Aco2	6230416J20Rik	Bbx	Ap3b1	Tshz2	Rbm45		Eid2			Tbc1d30		Cad			Agps	Npm3				Pcsk4
			Snord35b		Pkp4				Aplf	Pa2g4	Cdca7l				Prrt2	Noa1	Ccr5	Sema4f	Ampd3		Cks1b	Nsun2		Arhgap31	Trim2	Acss2	6330403A02Rik	BC033915	Aph1a	Rbm25	Ccnd2		Eltd1			Tbc1d4		Camk2b			Ahcy	Npy1r				Pde4b
			Sox4		Plekha6				Aqp3	Pabpc4	Cdk4				Ptger2	Noc4l	Ccrn4l	Sgpp2	Ank2		Cks2	Nudc		Arid3a	Trim43b	Actg1	6330409D20Rik	BC046404	Apobec4	Gclm	Ccl5		Emb			Tgfbr3		Car12			Ahnak	Nrp1				Pebp1
			Stat1		Plp2				Arhgap31	Pcgf6	Cdk6				Pydc3	Nolc1	Cct2	Slc16a2	Ank3		Clns1a	Nup205		Arl16	Trip4	Actg2	6330577E15Rik	BC048599	Apod	Gck	G630016D24Rik		Emilin1			Tgm2		Car2			Ahsa1	Nsun2				Pecam1
			Sv2a		Polr1a				Art4	Pcsk4	Cdr2				Pyhin1	Nomo1	Cct3	Slc16a5	Ankrd13d		Clspn	Odc1		Armcx4	Tspan9	Actr3	6430571L13Rik	BC057079	Aqr	BC067068	Itpr1		Emr1			Timp2		Car5b			Aimp2	Odc1				Pgap1
			Synj2		Polr3e				B3gnt5	Pfas	Cdt1				Rab6b	Nop16	Cct5	Slc38a6	Ankrd46		Cltb	Osm		Arntl	Usp17la	Ada	6530404N21Rik	Bcas3	Arhgap22	Ttc7b	Ccr4		Emr4			Tlr1		Carf			Akap12	Ola1				Pgk1
			Tbc1d1		Ppa1				Bambi-ps1	Phb	Cdv3				Raph1	Nop2	Cct6a	Slc7a14	Ankrd55		Cmss1	Pa2g4		Arrdc3	Uvssa	Adam17	6720416L17Rik	Bckdhb	Arhgap23	Mboat1	Dtl		Eng			Tlr6		Casc4			Akap5	Pa2g4				Phb
			Tctn1		Ppan				Baz2b	Phc3	Cebpz				Ret	Nop56	Cct7	Slfn5	Ap1s2		Cmtr2	Pabpc4		Art2b	Vamp1	Adck4	8030462N17Rik	Bcl2	Arhgdib	Grik3	1110002N22Rik		Faim3			Tmcc3		Cbln3			Akr1b10	Pabpc4				Phf1
			Tgtp2		Ppic				C030034L19Rik	Pim1	Celsr1				Rgs16	Nop58	Cct8	Slfn9	Ap4b1		Commd1	Pcgf6		Asap1	Vmn2r-ps129	Adcy6	8430429K09Rik	Bcl2l1	Arhgef1	Fam173b	Prdx2		Fam101b			Tmem163		Ccdc144b			Alad	Pcsk4				Phlpp1
			Tlr6		Ppp1r14b				Cacnb3	Pim3	Cenpt				Rnf19a	Nsun2	Cd163l1	Snx32	Apbb2		Cops3	Pcsk4		Asap3	Wnt4	Adnp2	9030409G11Rik	Bet3l	Arl3	Ddx3x	Map3k5		Fam124b			Tmprss6		Ccdc36			Alas1	Pde4b				Pmepa1
			Tmem140		Pprc1				Car2	Pkmyt1	Cenpv				Rtfdc1	Nudc	Cd320	Snx33	Aplf		Cops7a	Pfas		Ash2l	Xaf1	Adrb3	9030617O03Rik	Bex6	Armc10	Crtac1	Cyp4f41-ps		Fam174b			Tnf		Ccdc78			Alcam	Pebp1				Pou6f1
			Tmevpg1		Prkar2a				Cbln3	Pkp4	Cep78				Slc5a3	Nup205	Cd3eap	Sox7	Apobec1		Cox10	Phb		Atg14	Ybey	Aff4	9130004J05Rik	Birc6	Arpc5	AL670195.10	Evi5		Fam43a			Tnfrsf25		Ccdc9			Aldh18a1	Pecam1				Ppp1r14b
			Wars		Prkca				Ccdc78	Pold1	Cetn3				Smim3	Oasl2	Cdc20	Sp6	Apoe		Cox18	Phc3		Atg9a	Zbp1	Agap2	9130227C08Rik	Bmp10	Arsb	Tnfrsf1b	Mcl1		Fam46c			Tnfrsf26		Ccl9			Alg3	Pgap1				Prmt3
			Xaf1		Prmt3				Ccng2	Polr1b	Cfl1				Spock2	Odc1	Cdc25a	Spsb1	Aqp3		Cox5a	Pim1		Athl1	Zfp383	Agk	9130401M01Rik	Bmp2k	Arsk	Abcc9	Apc2		Fcer2a			Tnfsf8		Ccnd2			Alg8	Pgk1				Prmt5
			Zbp1		Prmt7				Cd19	Polr2l	Chaf1a				Stx11	Osm	Cdc34	Sypl	Aqp7		Cox6a1	Pim3		Atp13a2	Zfp677	AI467606	9230110K08Rik	Braf	Ascc1	Hbb-b1	Cables2		Fcgrt			Tns1		Cct3			Alox12	Phb				Psat1
					Psat1				Cd226	Polr3d	Chaf1b				Syt11	Pa2g4	Cdc45	Syt11	Arf2		Cox6c	Pja1		Atp1a2	Zfp760	AI507611	9330129D05Rik	Brd2	Astl	Dpt	Ddx5		Fchsd2			Tox		Cd1d1			Alox8	Phf1				Ptpn12
					Pus1				Cd274	Pop1	Chchd1				Tbc1d4	Pabpc4	Cdc6	Syt6	Arhgap19		Cox7b	Pkp4		Atp2b4	Zfp945	AI836003	9330133O14Rik	Bre	Atg7	Zap70	B4galt1		Fcna			Treml2		Cd300a			Alpl	Phlpp1				Pus1
					Pusl1				Cd79a	Ppa1	Chchd4				Tigit	Pcgf6	Cdc7	Tbx18	Arhgap27os3		Cpsf3	Plekha6		Atp6v0a1		AI842396	9330160F10Rik	Bsn	Athl1	Gsdma1	Igsf8		Fcrl1			Trerf1		Cd93			Als2	Pmepa1				Pyhin1
					Pwp2				Cd9	Ppan	Chek1				Tox	Pcsk4	Cdca7	Tcta	Arhgap31		Crtap	Pold1		Atp6v1d		AI854703	9330175E14Rik	Btbd12	Atp5g1	2210018M11Rik	Rilpl2		Fcrla			Trib2		Cdca7l			Als2cl	Pou6f1				Qdpr
					Ralgds				Cdc25b	Ppat	Chtf18				Trps1	Pfas	Cdca7l	Tdrp	Arhgef10		Ctps	Polr1a		Atp8a1		AK220484	9430023L20Rik	Btla	Atp8b4	Ss18	Rpap3		Fgd2			Trim16		Cdh16			Alyref	Ppp1r14b				Rab6b
					Rbm19				Cerkl	Ppic	Cinp				Tsc22d1	Phb	Cdh1	Tespa1	Arid3a		Cuta	Polr1b		Atp9a		Akna	9530020O07Rik	Bysl	AU042671	AI504432	AL606988.16		Fn1			Ubash3a		Cdh24			Alyref2	Prmt3				Rad1
					Rcc1				Cfap74	Ppm1j	Cirh1a				Tspan32	Phc3	Cdk4	Thra	Arl16		Cyc1	Polr2l		Atxn1		AL591136.20-1	9630013D21Rik	Bzrap1	AW061290	Dhrs13	B4galnt1		Fos			Usp53		Cdk4			Ampd3	Prmt5				Ran
					Rcl1				Chst3	Ppp1r14b	Cisd1					Pim1	Cdk6	Tlr12	Arl5c		Cycs	Polr3d		AU023762		AL596331.15-1	9930014A18Rik	C130039O16Rik	B230354K17Rik	Freq	Ctdsp1		Fzd8			Zc3h12d		Cdnf			Anapc15	Psat1				Rcl1
					Rcn1				Ciita	Pprc1	Cish					Pim3	Cdr2	Tlr7	Armcx3		Cyp51	Pop1		Auts2		AL596450.8	9930104L06Rik	C330023M02Rik	B3galt5	Efhc1	AC127355.4		Gbp10			Zeb2		Cdr2l			Angptl4	Ptpn12				Reep3
					Repin1				Clec2i	Prdx4	Cks1b					Pja1	Cdt1	Tmie	Armcx4		D030028A08Rik	Ppa1		AW112010		AL645695.18	A130010J15Rik	C530028O21Rik	B3galt6	Nhedc1	Pglyrp2		Gbp6			Zfp608		Celsr1			Ankrd13b	Pus1				Repin1
					Rev1				Cnn3	Prim1	Cks2					Pkmyt1	Cdv3	Tnk2	Arntl		D19Bwg1357e	Ppan		AW549877		AL646046.8-2	A130090K04Rik	CAAA01140679.1.1.6228	B3gat3	AC100736.5	Gps2		Gcnt2					Cenpf			Ankrd13d	Pydc3				Ret
					Rexo2				Ctla4	Prmt1	Cldn4					Pkp4	Cebpz	Tox	Arrdc3		D1Ertd622e	Ppat		AY512931		AL671759.10	A230051G13Rik	Cables1	B3gnt1	Isca2	a2ld1		Gda					Cep162			Ankrd28	Pyhin1				Rnf157
					Rgmb				Cyp2s1	Prmt7	Cldnd1					Plekha6	Celsr1	Trim12a	Art2b		D2Wsu81e	Ppic		B020014A21Rik		AL672219.7-2	A330021E22Rik	Cacnb3	B430306N03Rik	Plagl2	F13a1		Gdf11					Cfap44			Anks1	Qdpr				Rnf216
					Rhob				D630003M21Rik	Prpf31	Clns1a					Pold1	Cenpb	Trim2	Art4		D830031N03Rik	Ppm1j		B3galt4		AL691478.5-1	A430084P05Rik	Camk4	Baz2a	G430095P16Rik	Tmem184b		Gdpd5					Cfap74			Anp32b	Rab6b				Rora
					Rpap3				Dag1	Ptma	Clspn					Polr1a	Cenpt	Trim43b	Asap1		Dapk2	Ppp1r14b		B3gnt5		AL807384.5-2	A430093F15Rik	Caml	Baz2b	Pnpla3	Enthd1		Gjb2					Chat			Anxa2	Rad1				Rrp12
					Rrp12				Dck	Pus1	Cltb					Polr1b	Cenpv	Trip4	Asap3		Dapl1	Pprc1		B4galnt2		AL808119.6	A430110L20Rik	Camta1	Bbs9	Paf1	Tbl1x		Gm2a					Chek2			Ap1s2	Ran				Rrp15
					Rrp1b				Dennd5b	Pus7	Cluh					Polr2l	Cep78	Tspan9	Ash2l		Dbi	Prdx4		Bach1		Aldh1l1	A4galt	Capza1	BC002199	4921507L20Rik	A630055G03Rik		Gm4980					Chic1			Ap4b1	Rcl1				Rwdd1
					Rrp9				Dnah2	Pusl1	Cmss1					Polr3d	Cetn3	Tssc1	Atg14		Dclk2	Prim1		Bai2		Aldh3a2	A530013C23Rik	Casp3	BC028528	Prickle3	Nfat5		Gm5779					Chst11			Apex1	Reep3				Scarb1
					Rrs1				Dnah8	Pwp2	Cmtr2					Pop1	Cfl1	Ublcp1	Atg9a		Ddost	Prmt1		Bard1		Aldoa	A630001O12Rik	Casp8	BC030046	Rfx3	Pros1		Gngt2					Churc1			Apitd1	Repin1				Sepp1
					Ruvbl2				Dnajc15	Qtrtd1	Cndp2					Ppa1	Chaf1a	Unc5cl	Athl1		Ddx1	Prmt7		Barhl2		Alg12	A630091E08Rik	Cass4	BC030336	Cacna1b	Hist1h2ab		Gpr114					Clec2h			Apobec1	Ret				Serinc5
					Sac3d1				Dtx3l	Rabgap1l	Commd1					Ppan	Chaf1b	Usp17la	Atp13a2		Ddx10	Prpf31		Basp1		Als2	A830080D01Rik	Cbara1	BC048644	Accn5	Atp9b		Gpr125					Clmn			Apobec3	Rnf157				Sfxn1
					Sdad1				Dtx4	Ralgds	Comtd1					Ppat	Chchd1	Usp18	Atp1a2		Ddx18	Ptma		Baz2b		Ambra1	A930001N09Rik	Cbl	BC057170	Spred1	Selplg		Gpr132					Clrn1			Apoe	Rnf216				Sgpp2
					Sec24a				Eng	Ran	Cops3					Ppic	Chchd4	Uvssa	Atp2b4		Ddx21	Pus1		BB283400		Amdhd1	A930002I21Rik	Cblb	Bcan	AC119928.8-2	Tbc1d1		Gpr141					Cluh			Aprt	Rora				Sgsm1
					Setd6				Eps8l1	Ranbp1	Cops7a					Ppm1j	Chek1	Vamp1	Atp6v0a1		Ddx27	Pus7		Bbs2		Amfr	A930012O16Rik	Ccdc111	Bcl10	She	Grb7		Gpr18					Cnga1			Arf2	Rrp12				Shmt2
					Sfxn1				Esyt2	Rcan3	Cox10					Ppp1r14b	Chtf18	Vmn2r-ps129	Atp6v1d		Ddx39	Pusl1		BC021785		Amigo3	A930038C07Rik	Ccdc146	Bcl2l13	5430427O19Rik	Irf1		Gpr183					Cnga3			Arhgap19	Rrp15				Slc12a7
					Sh3bp1				Faim3	Rcc1	Cox18					Pprc1	Cinp	Wnt4	Atp8a1		Ddx56	Pwp2		BC024386		Ammecr1l	Aaas	Ccdc153	Best1	Mtap1b	Entpd1		Gpr34					Cnn3			Arhgap27os3	Rwdd1				Slc15a2
					Sh3bp5				Fcrla	Rcc2	Cox5a					Prdx4	Cirh1a	Xaf1	Atp9a		Dennd4a	Qtrtd1		BC033916		Amotl1	Aacs	Ccdc64	Bfsp2	Fam128b	Ski		Gpr55					Col20a1			Arhgef10	Scarb1				Slc18b1
					Shmt2				G530011O06Rik	Rcn1	Cox6a1					Prim1	Cisd1	Ybey	Atxn1		Dhcr24	Rabgap1l		BC039771		Ang	Aamp	Ccnd3	Birc2	Sipa1l3	Grcc10		Gpr97					Colec12			Arid3a	Sepp1				Slc25a39
					Sigmar1				Gad2	Rexo2	Cox6c					Prmt1	Cish	Zbp1	AU023762		Dhfr	Ralgds		BC051226		Angel1	Aars	Ccr4	Bola3	Edem1	Eif4a1		Gsn					Colgalt1			Arl5c	Serinc5				Slc27a1
					Slamf6				Gbp2	Rpap3	Cox7b					Prmt7	Cks1b	Zfp383	Auts2		Dhodh	Ran		BC051537		Angptl2	Aarsd1	Cd2	Brd1	Smc6	Lrch1		Gstt2					Comt			Armc6	Sfxn1				Slc28a2
					Slc26a11				Gbp5	Rrp12	Cpsf3					Prpf31	Cks2	Zfp677	AW112010		Dhx33	Ranbp1		BC064078		Angptl6	Aasdhppt	Cd200	Brd8	Gm1673	Rcan3		Gzmm					Cp			Armcx3	Sgpp2				Slc28a3
					Slc30a4				Gbp6	Rrp15	Crtap					Ptma	Cldn4	Zfp760	AW549877		Dhx37	Rcc1		Bcl2a1b		Ank	AB041803	Cd247	Brwd1	Gprin3	Src		H2-Aa					Cplx2			Armcx4	Sgsm1				Slc29a1
					Slc35g1				Gbp9	Rrp1b	Csrnp1					Pus1	Cldnd1	Zfp945	AY512931		Dimt1	Rcc2		Bcl3		Ankrd46	Abca17	Cd27	Btbd1	Cmas	Gja5		H2-Ab1					Cracr2b			Arntl	Shmt2				Slc39a6
					Slc39a11				Glcci1	Rrp9	Ctps					Pus7	Clns1a		B020014A21Rik		Dlg5	Rcn1		Bcl6		Ano1	Abca2	Cd44	Bud31	Psmc6	Uap1		H2-DMa					Creb3l2			Arntl2	Slc12a7				Slc6a19
					Slc7a1				Glo1	Rrs1	Cuta					Pusl1	Clspn		B3galt4		Dnah11	Rexo2		Bend5		Ano6	Abcb1b	Cd53	C030014I23Rik	Gpbar1	Adamtsl4		H2-DMb1					Crtap			Arrdc3	Slc15a2				Slc7a1
					Slc7a5				Gm11346	S100a1	Cyc1					Pwp2	Cltb		B3gnt5		Dnajc11	Rpap3		Birc3		Anp32e	Abcc10	Cd6	C130060K24Rik	Scaf1	Ptch1		H2-DMb2					Csf1r			Art2b	Slc18b1				Slc7a14
					Smc6				Gm12185	S100a13	Cycs					Qtrtd1	Cluh		B4galnt2		Dnajc2	Rrp12		Birc5		Aoc2	Abcc9	Cd82	C1d	Ext1	Bcl6		H2-Eb1					Csf2rb			Asap1	Slc25a39				Slc7a5
					Smyd2				Gm14085	Scarb1	Cyp51					Rabgap1l	Cmss1		B4galt6		Dnmt1	Rrp15		Bphl		Ap1gbp1	Abcg1	Cd83	C230062I16Rik	Pgm2	Zbtb1		H2-Eb2					Csf3r			Asf1b	Slc27a1				Smc6
					Snapc4				Gm14420	Sec24a	D030028A08Rik					Ralgds	Cmtr2		Bach1		Dohh	Rrp1b		Brca2		Ap2b1	Abcg2	Cd86	C330006D17Rik	Spink10	Galnt1		H2-Oa					Csmd1			Ass1	Slc28a2				Smyd2
					Snrpa				Gm15401	2024-09-11	D19Bwg1357e					Ran	Cndp2		Bai2		Dpagt1	Rrp9		Brip1		Ap2m1	Abcg3	Cdc2l6	C330043M08Rik	I830077J02Rik	Rcsd1		H2-Ob					Csmd2			Atad5	Slc28a3				Sntb1
					Socs1				Gm16702	Setbp1	D1Ertd622e					Ranbp1	Colgalt1		Bambi-ps1		Dph1	Rrs1		Btbd11		Apobec1	Abhd10	Cdgap	C4bp	Dusp7	2610019A05Rik		Hck					Csrnp3			Atg14	Slc29a1				Snx30
					Srm				Gm16907	Sh3bp1	D2Wsu81e					Rcan3	Commd1		Bard1		Dph2	S100a1		Btbd16		Apobec2	Abhd11	Cdh17	Cab39l	Gpr146	Dnajc9		Hebp1					Ctla2a			Atg9a	Slc39a6				Srm
					Srr				Gm6313	Sh3bp5	D630039A03Rik					Rcc1	Comtd1		Barhl2		Dph5	S100a13		Btg1		Arhgap12	Abt1	Cdk6	Cacybp	Tut1	Zfp800		Hes1					Ctps			Athl1	Slc6a19				St8sia1
					Stag3				Gm7609	Shmt1	D830031N03Rik					Rcc2	Cops3		Basp1		Dpy19l1	Scarb1		Btg2		Arhgap19	Abtb1	Cdkn1a	Camk1d	Ms4a6c	Irf8		Hic1					Cts8			Atic	Slc7a1				Suclg2
					Stat5a				Gm8234	Shmt2	Dapk2					Rcn1	Cops7a		Baz2b		Drap1	Sec24a		C030034L19Rik		Arhgef1	AC016791.5	Cdon	Camkk2	Mett10d	Hist1h2bj		Hk3					Cx3cr1			Atn1	Slc7a14				Syt11
					Stat5b				Gpnmb	Sigmar1	Dapl1					Rexo2	Coro2a		BB283400		Drc1	Setbp1		C030039L03Rik		Arhgef17	AC027184.15-1	Celsr1	Camsap1l1	Lins2	Klhdc8b		Hmox1					Cxcr2			Atp10a	Slc7a5				Tbc1d4
					Stip1				Gpr157	Siva1	Dbi					Rnf144a	Cox10		Bbs2		Dstn	Sft2d2		C230072F16Rik		Arid1a	AC055772.16	Cenpi	Capg	Cd97	Traf3ip3		Hook1					Cyp51			Atp13a2	Smc6				Tbca
					Sytl1				Gpr68	Slc16a1	Dclk2					Rpap3	Cox18		BC021785		Dtd1	Sh3bp1		C230091D08Rik		Arid4b	AC079443.48-1	Cept1	Car14	D430028G21Rik	Agfg1		Hp					D030040B21Rik			Atp2a2	Smyd2				Tcf4
					Taf4b				Grk4	Slc17a9	Dctd					Rrp12	Cox5a		BC024386		Dtl	Sh3bp5		C330024D21Rik		Arl4a	AC084054.12-2	Chchd7	Car5a	Asph	Fmnl2		Hspa12b					D17H6S53E			Atp2b4	Sntb1				Tdrp
					Tbc1d16				Gucd1	Slc19a1	Dctpp1					Rrp15	Cox6a1		BC033916		Dtwd1	Shmt1		C530005A16Rik		Armc8	AC087336.5	Chmp5	Casc5	Sesn2	Gtf2a1		Hspa1a					D1Ertd622e			Atp5b	Snx30				Tfdp1
					Tbl3				Gzmk	Slc29a1	Ddost					Rrp1b	Cox6c		BC039771		Dus4l	Shmt2		Cacna1d		Arnt	AC091324.10	Chn2	Cbwd1	Rnf222	Trerf1		Hspa1b					D630045J12Rik			Atp5d	Srm				Thop1
					Tbrg4				H2-Ob	Slc30a4	Ddx1					Rrp9	Cox7b		BC051226		Dusp5	Sigmar1		Cacna2d4		Arntl	AC093043.6	Clcf1	Cbx5	4933430I17Rik	Ankrd28		I730030J21Rik					D930016D06Rik			Atp5e	St8sia1				Thy1
					Tcerg1				Hist2h2be	Slc35g1	Ddx10					Rrs1	Cpsf3		BC051537		Dyrk4	Siva1		Cacnb3		Arpc4	AC100736.5	Clint1	Cc2d1a	Wdr78	Sag		Icos					Dbhos			Atp5g3	Stat5b				Tmem140
					Tesc				Hyal3	Slc7a1	Ddx18					S100a1	Crem		BC064078		E130012A19Rik	Slc16a1		Calcoco1		Arpp21	AC102570.8-1	Clip1	Ccdc116	Pag1	Map4k4		Icosl					Dcaf10			Atp5j2	Suclg2				Tmie
					Tfap4				Icos	Slc7a5	Ddx21					S100a13	Crtap		Bcl2a1b		E130218I03Rik	Slc17a9		Calcrl		Arrdc3	AC104832.8	Clstn1	Ccdc124	Lsm10	Cwc15		Id3					Dcaf17			Atp5l	Syt11				Tomm5
					Tfdp1				Idua	Smyd2	Ddx27					Scarb1	Crybg3		Bcl3		E2f1	Slc19a1		Camk2d		Arsb	AC107772.19-1	Cmah	Ccdc18	Uts2d	Etv6		Ier5l					Dcc			Atp5o	Tbc1d4				Tpi1
					Tgfbr3				Ifi47	Smyd5	Ddx39					Sec24a	Csrnp1		Bcl6		E2f3	Slc29a1		Camk4		Astl	AC110235.13-1	Cmtm6	Ccdc51	Osbpl1a	Atn1		Ifi30					Dcdc2a			Atp6v0a1	Tbca				Trim12c
					Tlr1				Iigp1	Snhg1	Ddx56					Setbp1	Ctps		Bco1		Ebp	Slc30a4		Caprin2		Atad1	AC112968.11	Cmya5	Ccdc57	AC122447.4	Igfbp7		Ifitm2					Dcdc2c			Atp6v1d	Tcf4				Trps1
					Tnf				Ikbke	Snhg4	Dennd4a					Sft2d2	Cuta		Bend5		Ece2	Slc35g1		Car5b		Atf7ip	AC113527.8-2	Cnih4	Ccl4	AC133502.4	Treml2		Ifitm3					Dclre1c			Atp8a1	Tdrp				Tspan13
					Tnfrsf14				Inpp4a	Snrpa1	Dhcr24					Sh3bp1	Cyc1		Birc3		Ecm1	Slc7a1		Card6		Atp2a1	AC113595.11-2	Cnot8	Ccnb2	Prkci	Fchsd2		Ifngr2					Ddx21			Atp9a	Tfdp1				Tspan3
					Tnfrsf18				Irf9	Socs2	Dhfr					Sh3bp5	Cycs		Birc5		Eef1b2	Slc7a5		Carf		Atp6v0a4	AC113961.14-2	Cobll1	Cd2ap	Lpcat3	Foxn3		Igf1r					Ddx27			Atxn1	Thop1				Tsr1
					Tnfsf8				Irgm1	Sox12	Dhodh					Shmt1	Cyp51		Bphl		Eef1d	Smc6		Casc4		Atp6v1b2	AC115876.18	Col15a1	Cd3d	2210411K11Rik	Ubash3a		Igj					Decr2			Aven	Thy1				Ube2l6
					Tomm40				Irgm2	Spata5	Dhx33					Shmt2	D030028A08Rik		Brca2		Eef1e1	Smyd2		Caskin2		Atp8b2	AC116825.23	Col23a1	Cd3g	Txndc1	Cd83		Igsf6					Dennd5b			AW549877	Tmem140				Uck2
					Tpi1				Itga4	Srm	Dhx37					Sigmar1	D19Bwg1357e		Brip1		Eef1g	Smyd5		Casp6		Atp8b4	AC116856.8	Col4a2	Cd47	Plec1	Grik4		Iigp1					Dennd6a			AY512931	Tmie				Usp20
					Trim28				Itga7	Srsf2	Dimt1					Siva1	D1Ertd622e		Btbd11		Eefsec	Snhg1		Cbln3		Atpbd3	AC117602.9	Copb2	Cd7	Mrpl52	Hsph1		Ikzf2					Depdc1b			B3galt4	Tomm5				Utp20
					Trmt61a				Kcna2	Sssca1	Dis3					Slc16a1	D2Wsu81e		Btbd16		Eftud2	Snhg4		Ccdc125		AW549877	AC117639.7	Coro2a	Cd79a	Ggcx	Wdfy2		Il10					Deptor			B3galt6	Tpi1				Vars
					Tsen54				Kcnc1	St6galnac4	Dkc1					Slc17a9	D630039A03Rik		Btg1		Ehd4	Snrpa1		Ccdc144b		Azi2	AC120353.9-1	Cpne5	Cd80	Tanc2	Arhgef10		Il1b					Dhx33			B4galt6	Trim12c				Vim
					Tsr1				Klhl24	Stat5a	Dlg5					Slc19a1	D830031N03Rik		Btg2		Eif1a	Socs1		Ccdc157		B130006D01Rik	AC120398.10	Cradd	Cdan1	Sgk3	Bach2		Il1r1					Dhx57			B930041F14Rik	Trps1				Vmn1r65
					Tssc1				Klhl41	Stat5b	Dnah11					Slc29a1	Dapk2		C030034L19Rik		Eif1ax	Socs2		Ccdc181		B230118H07Rik	AC121268.7	Crem	Cdc14b	Slc24a3	Flot1		Il21r					Dkk2			Bach1	Tspan13				Wars
					Txnrd3				Lef1	Stc2	Dnajc11					Slc30a4	Dapl1		C030039L03Rik		Eif2b3	Sox12		Ccdc186		B230217C12Rik	AC121578.2	Crim1	Cdc23	Plekha2	AL591488.7		Il2ra					Dleu2			Bai2	Tspan3				Wnt4
					Uck2				Lix1	Syne3	Dnajc2					Slc35g1	Dbi		C130026I21Rik		Eif2s1	Spata5		Ccdc30		B230317F23Rik	AC121838.2-2	Crtc3	Cdc5l	Lrpprc	Ppp1r12a		Il3ra					Dlgap1			Banf1	Tsr1				Ybey
					Urb1				Lrig1	Tbc1d16	Dnmt1					Slc7a1	Dclk2		C230072F16Rik		Eif2s3x	Srm		Ccdc36		B3galt6	AC121973.2-1	Crybg3	Cdk5	Elmo1	Rras2		Il4ra					Dlgap5			Bax	Ube2l6				Znrf1
					Usp10				Lrrc8e	Tbl3	Dohh					Slc7a5	Dctd		C230091D08Rik		Eif3a	Srsf2		Ccdc78		B3gnt7	AC122037.2	Csk	Cdk8	B4galnt4	Npas4		Il6ra					Dnah10			Bbs12	Uck2
					Usp36				Mc1r	Tfap4	Dpagt1					Slfn8	Dctpp1		C330024D21Rik		Eif3g	Sssca1		Ccl9		B930007M17Rik	AC122411.4	CT030190.9	Cdk9	Arl6ip5	Pcca		Il6st					Dnah2			Bbs2	Usp20
					Utp20				Mccc1os	Thop1	Dph1					Smc6	Ddost		C530005A16Rik		Eif3i	St6galnac4		Ccng2		Bag1	AC122447.4	Ctla4	Cenpt	AC117639.7	Prkcq		Il7r					Dnah5			BC024978	Utp20
					Wdr18				Mid1	Tmem238	Dph2					Smyd2	Ddx1		Cacna1d		Eif3l	Stc2		Ccni		Bahcc1	AC122863.4-1	Ctnna3	Cep250	Rab2b	1700093J21Rik		Il9r					Dnah6			BC033916	Vars
					Wdr4				Ms4a6c	Tmem37	Dph5					Smyd5	Ddx10		Cacna2d4		Eif4e	Syne3		Ccr6		Bat1a	AC123550.2	Cubn	Cep350	Tspyl3	Lif		Inadl					Dnah8			BC039771	Vim
					Wdr43				Myb	Tnf	Dpy19l1					Snhg1	Ddx18		Cacnb3		Eif4ebp1	Tbc1d16		Ccs		Batf	AC123724.9	Cuedc1	Cfl1	1700028N14Rik	Cd248		Irf4					Dnajc15			BC048403	Vmn1r65
					Wdr74				Myo1c	Tnfrsf18	Drap1					Snhg4	Ddx21		Calcoco1		Eif4g1	Tbl3		Cd101		Bbs9	AC124379.3	Cugbp2	Chchd10	2900073G15Rik	Arhgap15		Itgb3					Dnal1			BC051226	Wars
					Wdr82				Npy1r	Tomm40	Drc1					Snrpa1	Ddx27		Calcrl		Eif6	Tfap4		Cd19		BC005764	AC126262.4-2	Cxcl11	Chrnb2	Pkhd1l1	Zfp341		Itgb5					Dram2			BC051537	Wnt4
					Zfp862-ps				Nrp1	Tpi1	Dstn					Socs1	Ddx39		Camk2b		Elac2	Thop1		Cd200		BC021381	AC126672.3	Cyba	Chst12	Dedd	Phf3		Jun					Dsg2			BC064078	Ybey
					Zmynd19				Pde4b	Trim37	Dtd1					Socs2	Ddx56		Camk2d		Elovl5	Tmem238		Cd209c		BC024814	AC126932.4	Cyfip2	Clca1	Thbs3	Park7		Kcnc1					Dtwd2			Bcap29	Znrf1
					1500026H17Rik				Pdk1	Trmt61a	Dtl					Sox12	Dennd4a		Camk4		Emc6	Tmem37		Cd226		BC050254	AC127355.4	Cyp1a1	Clic1	Wsb1	Vrk2		Kctd17					Dzip1			Bccip
					1700007J10Rik				Pecam1	Tspan4	Dtwd1					Spata5	Dhcr24		Capn3		Eme1	Tnf		Cd274		BC065397	AC127377.4-1	Cyth1	Clip2	Polr2c	Wipf1		Kit					E130102H24Rik			Bckdhb
					1700016D06Rik				Pgap1	Ttc27	Dus4l					Srm	Dhfr		Caprin2		Eml2	Tnfrsf18		Cd28		BC094916	AC127556.10	Cytsb	Cnih3	Ifne	Chst11		Klf4					E230016K23Rik			Bcl2
					1700025N23Rik				Phf1	Tuba1b	Dusp5					Srsf2	Dhodh		Car2		Endog	Tnfsf8		Cd38		Bcan	AC129574.8	D16Ertd472e	Cnp	Dcun1d3	Rbm20		Klk8					E330023G01Rik			Bcl2a1b
					1700063D05Rik				Phlpp1	Txnrd3	Dut					Sssca1	Dhx33		Car5b		Eno1b	Tomm40		Cd79a		Bhlhe41	AC129601.4-1	D17Wsu92e	Cog5	Tbc1d14	Ppp2cb		Kmo					E330033B04Rik			Bcl2l12
					1700094D03Rik				Pmepa1	Umps	Dyrk4					St6galnac4	Dhx37		Card6		Enoph1	Tpi1		Cd83		Blcap	AC129601.4-2	D18Ertd653e	Cog8	Fam76a	BC004004		Krtcap3					Eaf2			Bcl6
					1810034E14Rik				Pou6f1	Ung	E130012A19Rik					Stc2	Dimt1		Carf		Enpp4	Trim37		Cd9		Bmpr1a	AC130530.4-1	D19Ertd652e	Col8a2	Tbc1d4	Nek9		Ksr1					Ecm2			Bcs1l
					2010012O05Rik				Pydc3	Urb2	E130218I03Rik					Syne3	Dis3		Casc4		Eprs	Trmt61a		Cd93		Bpgm	AC131692.5-3	D19Wsu162e	Commd1	1700048O20Rik	Sirt2		Lag3					Edaradd			Bend3
					2010109I03Rik				Pyhin1	Usp28	E2f1					Tbc1d16	Dkc1		Caskin2		Ept1	Tspan4		Cd96		Bpnt1	AC131692.5-4	D330038O06Rik	Cope	Cyp1a1	Cntf		Lgmn					Efr3b			Bend5
					2010111I01Rik				Rab6b	Utp18	E2f3					Tbl3	Dlg5		Casp6		Erap1	Ttc27		Cdc25b		Brca1	AC132099.3-1	D630008O14Rik	Cops7a	Ahcy	Pkd1l2		Lmo2					Eif2ak2			Bhlhe40
					2210039B01Rik				Rad1	Utp20	Ebna1bp2					Tfap4	Dnah11		Cbln3		Ercc8	Tuba1b		Cdc42bpg		Btbd16	AC132111.4-1	D930015E06Rik	Coro7	Ccbp2	Ly6i		Lpar6					Eif3b			Bid
					2310015A10Rik				Rbl1	Vav3	Ebp					Thop1	Dnajc11		Ccdc125		Erh	Txnrd3		Cdh11		C030027K23Rik	AC132148.3	Dad1	Cpeb4	Rexo2	Sec11c		Lpxn					Eif5a			Birc3
					2410004P03Rik				Reep3	Vim	Ece2					Tmem238	Dnajc2		Ccdc144b		Erlin1	Umps		Cdh16		C1qbp	AC132312.4	Dapk2	Cpm	Cyp2t4	Glipr2		Lrp1					Elovl5			Bola3
					2500004C02Rik				Ret	Wars	Ecm1					Tmem37	Dnmt1		Ccdc157		Errfi1	Ung		Cdh24		C330011M18Rik	AC132317.2	Dazap1	Cpne1	Dhx37	Sell		Lrp5					Enah			Bphl
					2610005L07Rik				Rnf157	Wdhd1	Eef1b2					Tnf	Dohh		Ccdc181		Esf1	Urb2		Cdk19		C430014K11Rik	AC132435.3	Dclk2	Cpsf3	Tnp2	Ccdc45		Lrrk2					Eng			Bri3bp
					2610028H24Rik				Rnf216	Wdr43	Eef1d					Tnfrsf18	Dpagt1		Ccdc186		Etf1	Utp18		Cdk7		C4bp	AC133098.7-2	Dcun1d3	Cpt1a	45354	Mgll		Lst1					Eno1b			Brip1
					2610507I01Rik				Rora	Wdr46	Eef1e1					Tnfsf8	Dph1		Ccdc30		Exo1	Utp20		Cdnf		C78339	AC133502.4	Ddx46	Crebbp	AC164179.7	D930015E06Rik		Lta					Erich1			Brix1
					2700070H01Rik				Scg5	Wdr82	Eef1g					Tomm40	Dph2		Ccdc36		Exosc1	Vim		Cdr2l		Cage1	AC133959.4	Ddx52	Cryl1	Asgr2	Gfod1		Ltb					Ermap			Bst2
					2810047C21Rik1				Sepp1	Wfikkn2	Eef2k					Tpi1	Dph5		Ccdc78		Exosc2	Wars		Cenpa		Calm3	AC134856.3	Def6	Csf2ra	AC158975.9	Rinl		Ltbr					Exosc6			Btbd16
					4921515E04Rik				Serinc5	Xbp1	Eefsec					Trim37	Dpy19l1		Ccl9		Exosc5	Wdhd1		Cenpf		Camk1d	AC136022.3	Dennd1b	Csnk2a2	Smyd3	Ncoa7		Ly6e					F10			Btg1
					4930402H24Rik				Sgpp2	Ybx3	Eftud2					Trmt61a	Drap1		Ccng2		Eya2	Wdr43		Cep162		Camk1g	AC136743.5	Dennd5a	Csrp1	Sat1	Tcf7l2		Ly86					F830016B08Rik			Btg2
					4930431F12Rik				Sgsm1	Ydjc	Ehd4					Tspan4	Drc1		Ccni		F2r	Wdr46		Cep95		Camsap1l1	AC137871.18	Dgka	Csrp2bp	Erg	Zcwpw1		Lyl1					Fam105a			Bysl
					4930444P10Rik				Slc12a7	Zdhhc8	Eif1a					Ttc27	Dst		Ccr6		F2rl3	Wdr82		Cerk		Camta2	AC139244.4	Dgkg	CT009708.6	Sp4	Selp		Lysmd2					Fam161b			C130026I21Rik
					4930470H14Rik				Slc15a2	Zfp593	Eif1ax					Tuba1b	Dstn		Ccr9		Faah	Xbp1		Cerkl		Caprin1	AC139758.3	Dip2b	CT010502.13-1	Syne1	Smad3		Lyst					Fam198b			C230072F16Rik
					4930481A15Rik				Slc18b1	Zmynd19	Eif2b3					Txnrd3	Dtd1		Ccs		Fabp5	Ybx3		Cfap44		Car13	AC140307.3-1	Dip2c	CT030167.8	Extl1	Rag1ap1		Lyz1					Fam227a			C230091D08Rik
					4930511M06Rik				Slc27a1	2010016I18Rik	Eif2s1					Umps	Dtl		Cd101		Fads1	Ydjc		Cfap74		Carm1	AC142098.2	Dlg2	CT571271.12-1	Timm9	AC121578.2		Lyz2					Fam46a			C330006A16Rik
					4930519F09Rik				Slc28a2	4930417O13Rik	Eif2s3x					Ung	Dtwd1		Cd19		Fam133b	Zdhhc8		Chat		Cars2	AC144621.3	Dlgap1	Ctcfl	Nol10	Sh2d3c		Mafb					Fam83f			C330024D21Rik
					4930528D03Rik				Slc28a3	4930431F12Rik	Eif3a					Urb2	Dus4l		Cd1d1		Fam136a	Zfp593		Chd6		Cask	AC147366.5	Dnahc8	Ctnnb1	Ankib1	Hnrnpr		Maml3					Fasn			C530005A16Rik
					4930556M19Rik				Slc6a19	4930444P10Rik	Eif3b					Usp28	Dusp5		Cd200		Fam162a	Zmynd19		Chek2		Caskin1	AC150682.2	Dnajb12	Cx3cr1	Pcsk4	Trak1		Map3k9					Fbl			Cacna2d4
					4930578E11Rik				Slc7a14	5830416P10Rik	Eif3g					Utp18	Dut		Cd209c		Fam174b			Chic1		Caskin2	AC152164.15-2	Dnajc7	Cycs	Gemin8	Rbms1		Mapk11					Fbn2			Cacybp
					4930579G24Rik				Snn	5830432E09Rik	Eif3i					Utp20	Dyrk4		Cd226		Fam185a			Chrnb1		Casp9	AC153565.5	Dnmt3a	Cyct	Fam3c	Ccm2		Mapk12					Fbxl12os			Cad
					4931406B18Rik				Sntb1	9930111H07Rik	Eif3l					Vav3	E130012A19Rik		Cd274		Fam208b			Chst10		Cblc	AC153612.6-9	Dock10	Cyp1b1	Dusp12	1110014N23Rik		Marcks					Fbxo32			Calcoco1
					4933421O10Rik				Snx30	A330069E16Rik	Eif4a1					Vim	E130218I03Rik		Cd28		Fam60a			Chst15		Cbx5	AC154274.1-1	Dock8	D030013I16Rik	Boc	Fam134c		Marcksl1					Fbxo43			Calcrl
					4933431E20Rik				St8sia1	A430088P11Rik	Eif4e					Wars	E2f1		Cd300a		Fam92a			Chst3		Ccdc113	AC154516.2-1	Dock9	D10Ertd641e	Itgb2	Zfp652		Mast4					Fcgr3			Camk2b
					4933438K21Rik				Stat1	A630033H20Rik	Eif4ebp1					Wdhd1	E2f3		Cd38		Farsb			Churc1		Ccdc12	AC154607.2	Dok2	D330012F22Rik	Hist1h2an	Mtrf1		Mboat1					Ffar2			Camk2d
					5031426D15Rik				Stat2	Abcb9	Eif4g1					Wdr43	Ebna1bp2		Cd7		Fastkd2			Ciita		Ccdc130	AC154796.2	Dot1l	D5Wsu178e	Zfp513	AL592169.14		Mccc1					Fgf9			Camk4
					5730455P16Rik				Swap70	Abcg3	Eif5a					Wdr46	Ebp		Cd72		Fdps			Clec2h		Ccdc134	AC154849.2	Dpp4	D6Wsu163e	Ubxn6	Tmem71		Mccc2					Fktn			Camkk2
					5830416P10Rik				Syt11	Abi3	Eif6					Wdr82	Ece2		Cd79a		Fen1			Clec2i		Ccdc144b	AC155158.15	Dusp22	D930020E02Rik	Klhl6	Rasa3		Mef2c					Flrt1			Canx
					5830417I10Rik				Tbc1d4	Adamts14	Elac2					Wfikkn2	Ecm1		Cd83		Fh1			Clip2		Ccdc151	AC156026.3-1	Dync1li1	D930028F11Rik	Bet3l	Brms1		Mgst2					Foxl1			Capn3
					5830444B04Rik				Tcf4	Adtrp	Emc6					Xbp1	Eef1b2		Cd9		Fibcd1			Clrn1		Ccdc21	AC156982.8	Dynlt1f	Dact3	Katnb1	I730030J21Rik		Mmp9					Foxr1			Caprin1
					6030440G07Rik				Tdrp	Akap12	Eme1					Ybx3	Eef1d		Cd93		Fignl1			Cnga1		Ccdc28b	AC157822.2-1	Dyrk1a	Dagla	Gm2a	Ccdc80		Mpeg1					Ftsj1			Caprin2
					6030443J06Rik				Tgtp2	Ampd3	Endog					Ydjc	Eef1e1		Cd96		Fkbp2			Cnga3		Ccdc38	AC157914.4-1	E130114P18Rik	Dand5	Vdac2	Bcl2l11		Mpp1					Ftsj3			Car5b
					8430431K14Rik				Tmem140	Amz2	Eno1					Zdhhc8	Eef1g		Cdc25b		Fkbp5			Cnn3		Ccdc44	AC157914.4-2	Edem1	Dap	Ccno	Coro1c		Mrc1					Ftx			Card6
					9030624G23Rik				Tmem50b	Arhgef10	Eno1b					Zfp593	Eef2k		Cdc42bpg		Flt3l			Cnr2		Ccdc53	AC157986.4	EG224180	Dapk3	2310061J03Rik	Zfp595		Ms4a1					Fut10			Carf
					9330136K24Rik				Tmie	Arl5c	Enoph1					Zmynd19	Eefsec		Cdh11		Fntb			Cntrob		Ccdc90b	AC158538.2	EG240327	Dclk1	Cdc20	Ifnar2		Ms4a4c					G0s2			Cars
					9330158H04Rik				Tnfrsf25	Armcx3	Enpp4						Eftud2		Cdh16		Fos			Col20a1		Ccl22	AC158787.14	EG331493	Dcun1d5	Tbc1d22a	Lrrc8a		Mtss1					G530011O06Rik			Caskin2
					9330159M07Rik				Trat1	Art4	Eprs						Ehd4		Cdh24		Fosl2			Col23a1		Ccr2	AC158975.9	EG433024	Ddah2	Slc25a25	Hivep2		Mzb1					G630055G22Rik			Casp6
					9430076C15Rik				Trim12c	Bambi-ps1	Ept1						Eif1a		Cdk19		Fsd1l			Colec12		Ccr5	AC159001.2-2	EG433844	Ddc	Adcy4	Scel		Naip5					G630064G18Rik			Cbx5
					9430083A17Rik				Trps1	Camk2b	Erap1						Eif1ax		Cdk7		Fut7			Comt		Cct2	AC159207.2-1	EG634650	Ddn	Sel1l	Dnajb6		Nanos1					G6pc3			Ccdc101
					9530036O11Rik				Tspan13	Capn11	Ercc8						Eif2b3		Cdnf		G3bp1			Coro7		Cct3	AC159283.2	EG665037	Ddx20	Nfyc	Pecam1		Naprt					Gad2			Ccdc124
					9530091C08Rik				Tspan3	Capn3	Ergic1						Eif2s1		Cdr2l		G6pc3			Cp		Cct8	AC159330.9	EG668322	Ddx28	Chmp4b	EG216818		Ncf2					Gal3st3			Ccdc125
					9930111H07Rik				Ube2l6	Car2	Erh						Eif2s3x		Cenpa		Gaa			Cpeb4		Cd2ap	AC159809.2-2	Egr1	Ddx49	Nkiras2	2700050L05Rik		Nfam1					Galk1			Ccdc144b
					A130077B15Rik				Vmn1r65	Ccr9	Erlin1						Eif3a		Cenpf		Gale			Cpm		Cd300lf	AC160411.8-1	Eif2ak3	Dgkh	Bax	Slc26a10		Nfix					Gar1			Ccdc157
					A230072C01Rik				Wars	Cd1d1	Errfi1						Eif3b		Cep162		Gapdh			Cracr2a		Cd3e	AC160639.2-2	Ela1	Dguok	Lamc1	Polr2b		Nfkbil1					Gart			Ccdc181
					A330032B11Rik				Wnt4	Cd300a	Esf1						Eif3g		Cep83os		Gars			Cracr2b		Cd3eap	AC160965.4	Elf1	Dhdds	4930481F22Rik	Arih2		Nhsl1					Gas7			Ccdc186
					A330069E16Rik				Ybey	Cd7	Etf1						Eif3i		Cep95		Gas5			Crat		Cd3g	AC161058.2-1	Elk4	Dhrs11	Cacnb4	Tmed10		Nlrc4					Gdf3			Ccdc30
					A430088P11Rik				Zan	Cd72	Exo1						Eif3l		Cerk		Gas7			Crip1		Cd47	AC161607.4	Ell2	Dhtkd1	Ints1	Kcnq5		Nr1d1					Gemin8			Ccdc38
					A630020A06				Zfp345	Cd82	Exosc1						Eif4a1		Cerkl		Gbp10			Crot		Cd79a	AC162446.2	Elmo1	Diap1	Psmb10	AC135083.4		Nr3c2					Gfra2			Ccdc86
					A630033H20Rik				Znrf1	Cep83os	Exosc2						Eif4e		Cfap44		Gbp4			Crx		Cd96	AC162863.5	Elovl5	Dido1	CT009486.7-1	Ccdc109a		Nrgn					Gga2			Ccnb1ip1
					A630072M18Rik					Chst11	Exosc5						Eif4ebp1		Cfap74		Gcat			Csf1r		Cdc123	AC163344.2-1	Elp2	Dis3	Dpp3	Fam60a		Nrp1					Ghdc			Ccnd3
					A630075F10Rik					Clmn	Exosc6						Eif4g1		Chat		Gcn1l1			Csf2ra		Cdc2l1	AC165141.4-1	Endogl1	Dlec1	Morc2a	Lpxn		Nsg2					Gjc3			Ccni
					A730017L22Rik					Cmtm7	F2r						Eif5a		Chd6		Gcsh			Csf2rb		Cdc2l5	AC165165.3	Eps8	Dmpk	Npb	0610039K10Rik		Nudt14					Gje1			Ccr5
					A730020E08Rik					Cmya5	F2rl3						Eif6		Chek2		Gemin4			Csf3r		Cdc45l	AC165252.2	Epsti1	Dmtf1	Bclaf1	Atp1a1		Oas1a					Gla			Ccr6
					A830018L16Rik					Cplx2	Fabp5						Elac2		Chic1		Gemin6			Csgalnact2		Cdc73	AC165265.2-1	Erbb2ip	Dmwd	Fam19a3	A930001N09Rik		Oasl1					Glrx2			Ccr9
					A830082K12Rik					Cuedc1	Fads1						Elovl5		Chrnb1		Gfer			Csmd1		Cdk4	AC167971.3-1	Ercc1	Dnaja3	Syk	Plxdc2		Otog					Gm10069			Ccrn4l
					A830082N09Rik					Cx3cr1	Fam133b						Emc6		Chst10		Gfod1			Csmd2		Cdkl3	AC182749.2-3	Erg	Dnajb5	5033414D02Rik	Nrp1		P2rx4					Gm10190			Ccs
					AI314278					Cxcr2	Fam136a						Eme1		Chst11		Ggact			Csrnp3		Cdkn1b	AC187103.3-2	Ergic1	Dnajc13	Iffo2	Metrnl		P2rx7					Gm10471			Cct2
					AU023762					Cxcr5	Fam162a						Eml2		Chst15		Gimap7			Ctla2a		Cdkn2aip	Acaa1a	Erp29	Dock2	AC157986.4	Rpl13a		Pacsin1					Gm10653			Cct3
					AY512931					Ddit4	Fam174b						Endog		Chst3		Gins1			Ctla2b		Cds2	Acad10	Esr1	Dok1	Barx1	Rab37		Pak1					Gm10789			Cct5
					Abcc9					Ddx60	Fam185a						Eno1		Churc1		Gins2			Ctla4		Cdv3	Acadsb	Etnk1	Dpagt1	Arl5b	Rev3l		Parp12					Gm10791			Cct7
					Abcd2					Dlg4	Fam19a3						Eno1b		Ciita		Glipr2			Ctns		Cdyl	Acbd5	Ets1	Dpm2	Nrm	0610038F07Rik		Pax5					Gm10825			Cct8
					Abcd4					Dusp10	Fam208b						Enoph1		Clec2h		Glrx			Cts8		Ceacam19	Acbd7	Etv3	Dus2l	Ly6c2	Hs1bp3		Pdcd1lg2					Gm10845			Cd101
					Abcg3					Dusp4	Fam46a						Enpp4		Clec2i		Gm10684			Ctsl		Cep152	Accn1	Etv6	Dus4l	Lilrb4	Itpk1		Pid1					Gm11127			Cd1d1
					Acad9					Dusp6	Fam60a						Eprs		Clip2		Gm2a			Cul7		Cep350	Acer2	Exoc2	Dusp2	Foxp3	4930511M11Rik		Pim2					Gm12018			Cd200
					Acmsd					Dyrk1b	Fam92a						Ept1		Clmn		Gm5779			Cxcr4		Cer1	Acot6	Exoc4	Dync1h1	Srcrb4d	Il3ra		Pirb					Gm12250			Cd209c
					Acnat1					Dzip1	Farsb						Erap1		Clrn1		Gm6548			Cyb561a3		Chd1	Acot7	Exod1	Dync2h1	AC163344.2-1	Ust		Pla2g7					Gm13985			Cd28
					Adam22					E2f2	Fasn						Ercc8		Cmtm7		Gmds			Cyb5d2		Chd2	Acox1	Ezh2	E130112L23Rik	H2afy	Armc2		Plac8					Gm14204			Cd300a
					Adam28					Fam101b	Fastkd2						Ergic1		Cmya5		Gmnn			Cybb		Chek1	Acox3	F13a1	E2f2	4933407N01Rik	Sv2c		Plbd1					Gm14420			Cd320
					Adamts2					Fam83f	Fbl						Erh		Cnga1		Gnl2			Cyp2s1		Chmp2a	Acrbp	Fabp4	Ecm2	Abtb1	Itpkb		Pld4					Gm14827			Cd38
					Adarb2					Fmnl3	Fdps						Erlin1		Cnga3		Golm1			Cyp4f13		Chordc1	Acsl1	Fam105b	Edf1	1500019G21Rik	Bptf		Plekho1					Gm15401			Cd3eap
					Adtrp					Frmd4b	Fen1						Errfi1		Cnn3		Golt1b			D030040B21Rik		Chrm3	Acsl4	Fam107b	Eef1d	Il23a	Ndufaf2		Plscr3					Gm15645			Cd7
					Agap1					Gad2	Fh1						Esf1		Cnr2		Gpn1			D130040H23Rik		Chst3	Actbl2	Fam152a	Eef2	Vezf1	Ttll4		Pltp					Gm16223			Cd72
					Agl					Galnt10	Fibcd1						Etf1		Cntrob		Gpr114			D17H6S53E		Clca5	Actl6b	Fam175a	Efcab2	Rab6	Ildr1		Plxnb2					Gm16287			Cd83
					Alox12					Gata3	Fignl1						Exo1		Col20a1		Gpr34			D330041H03Rik		Cldn12	Acvrl1	Fam179b	Efemp2	Patl2	Crybb1		Plxnc1					Gm16523			Cd93
					Alox8					Ghdc	Fkbp1a						Exosc1		Col23a1		Gpr68			D3Ertd751e		Cldn2	Adal	Fam49b	EG432879	Cyfip2	Plcl1		Plxnd1					Gm16576			Cd96
					Als2					Gm10653	Fkbp2						Exosc2		Colec12		Gpr83			D430042O09Rik		Clec1a	Adam22	Fam60a	EG433384	Trib2	AC122863.4-1		Podnl1					Gm16702			Cdc20
					Alx4					Gm10845	Fkbp4						Exosc5		Comt		Gps1			D630003M21Rik		Clec9a	Adam9	Fasl	EG546166	Rell1	Efna1		Pou2af1					Gm16907			Cdc25a
					Amotl1					Gm7609	Fkbp5						Exosc6		Coro7		Gpx1			D630045J12Rik		Clic1	Adamts10	Fbxl17	EG666250	Sltm	Braf		Pou6f1					Gm17644			Cdc34
					Ank2					Gng2	Flt3l						Eya2		Cp		Grasp			D830005E20Rik		Clp1	Adamts6	Fbxo30	Ehbp1l1	Prkcdbp	Myst3		Psd2					Gm17821			Cdc42bpg
					Ank3					Gpr174	Fntb						F2r		Cpeb4		Grpel1			D930016D06Rik		Clptm1	Adamtsl4	Fem1a	Ehd1	Map4k2	Ggt1		Ptpn13					Gm19434			Cdc45
					Ankrd55					Gpr183	Fosl2						F2rl3		Cplx2		Gspt1			Dag1		Cnn2	Adar	Fer1l3	Elmod3	A830080D01Rik	Dpm1		Ptprm					Gm19619			Cdc6
					Apbb2					Gsn	Foxred2						Faah		Cpm		Gsr			Dap		Cnot1	Adarb2	Fez2	Emilin1	Ell2	Foxj2		Pxdc1					Gm20172			Cdc7
					Aplf					Gzmm	Fpgs						Fabp5		Cracr2a		Gstcd			Dapk1		Cnot2	Adck1	Fggy	Eml3	AC159809.2-2	Glb1		Rab11fip1					Gm20300			Cdh11
					Aqp7					H2-Oa	Ftsj3						Fads1		Cracr2b		Gstp1			Dbhos		Cntnap2	Adcy4	Fhit	Emp3	Tpcn1	AC132287.3-3		Ralgds					Gm20337			Cdh24
					Arhgap27os3					Hyal3	Fut7						Fam133b		Crat		Gtf2f1			Dcaf10		Coch	Adh4	Fkbp5	En2	AC123702.11	Ypel5		Ralgps2					Gm20554			Cdk19
					Arhgap31					Igj	G3bp1						Fam136a		Creb3l2		Gtf2f2			Dcaf17		Cog3	Adipor2	Flot1	Enc1	Ppard	Prdm1		Ramp1					Gm20752			Cdk6
					Arl16					Igsf23	G6pc3						Fam162a		Crip1		Gtf2h4			Dcdc2a		Cog8	Adnp	Fnbp1	Ep300	Slc14a2	Cd82		Rasgef1b					Gm21284			Cdk7
					Arl5c					Ikzf3	Gadd45g						Fam174b		Crot		Gtpbp4			Dcdc2c		Col5a3	Adora2a	Fnip1	Epb4.1l2	Pla1a	Pak6		Rasgrp3					Gm26705			Cdr2
					Armcx4					Irf7	Gale						Fam185a		Crx		Gucy1a3			Dck		Col7a1	Adpgk	Foxn3	Epm2aip1	Zfp426	Rad51l1		Rassf4					Gm4262			Cdt1
					Arrdc3					Isg15	Galk1						Fam19a3		Csf1r		Gucy1b3			Dclre1c		Col8a1	Adprhl1	Foxp1	Epn1	1110059E24Rik	Ptpn14		Rcn3					Gm4791			Cdv3
					Art2b					Itm2a	Gapdh						Fam208b		Csf2ra		Guk1			Ddx43		Cops8	Adrb2	Frag1	Epo	Pik3r1	Tg		Rftn1					Gm4944			Cebpz
					Art4					Kcna2	Gar1						Fam46a		Csf2rb		Gusb			Decr2		Cox11	Adrm1	Frmd6	Erf	Nktr	Atxn1		Rgs10					Gm4981			Cenpa
					Asap3					Kcnc1	Gars						Fam60a		Csf3r		Gypc			Dennd1c		Cox15	Aff1	Frs2	Erlin2	Mbd1	Dusp22		Rgs18					Gm5069			Cenpf
					Ash2l					Kcnh2	Gart						Fam92a		Csgalnact2		Gzma			Dennd5b		Cpm	Aff3	Ftl1	Fads1	Mybpc3	Nfix		Rltpr					Gm5464			Cenpt
					Atp1a2					Kcnh3	Gas5						Farsb		Csmd1		Gzmm			Dennd6a		Crb3	Agap3	Fto	Fam100a	Tbc1d30	Phldb2		Rnd3					Gm5607			Cenpv
					Atp6v1d					Lcn4	Gas7						Fasn		Csmd2		H2-Ke6			Depdc1b		Creb3	Agfg1	Furin	Fam114a1	Taf12	Ripk2		Rnf144a					Gm6093			Cep162
					Auts2					Lepr	Gbp10						Fastkd2		Csrnp3		H2afy			Deptor		Creb3l1	Agpat3	Fyco1	Fam129a	S1pr4	Nfia		Rnf157					Gm6313			Cep78
					B020014A21Rik					Lipa	Gbp11						Fbl		Ctla2a		Hars			Dhx57		Creb3l3	Agpat4	Gad2	Fam129b	2010005J08Rik	Pcnx		Rnf19b					Gm6548			Cep83os
					B4galnt2					Lpar6	Gbp4						Fdps		Ctla2b		Hat1			Dip2a		Creld2	Agpat5	Gadd45b	Fam160b1	Crtc3	Tm9sf4		Rnf43					Gm6602			Cep95
					B4galt6					Lrrc2	Gcat						Fen1		Ctla4		Hdac6			Dleu2		Crhbp	Agps	Galnt6	Fam26f	Kdr	Fam53b		Rogdi					Gm7102			Cerk
					BB283400					Lrrc3b	Gcn1l1						Fh1		Ctns		Hdgf			Dlg3		Crlf2	Agtpbp1	Galnt7	Fam69a	AC165252.2	Ninj2		Rora					Gm7609			Cetn3
					BC021785					Ly6a	Gcsh						Fibcd1		Cts8		Hdgfrp3			Dlgap1		Crtc2	Agxt2l2	Gas7	Far1	Acrbp	Nedd1		Rorc					Gm8234			Cfl1
					BC024386					Mageb16-ps1	Gemin4						Fignl1		Ctsl		Hells			Dlgap5		Cryzl1	Ahctf1	Gbp4	Fasn	Saps1	Zfp335		S100a8					Gm8909			Chaf1a
					BC033916					Man1c1	Gemin6						Fkbp1a		Cul7		Hgh1			Dnah10		Csgalnact1	Ahcy	Gbp5	Fau	Leo1	Sfrs17b		S100a9					Gm9159			Chaf1b
					BC039771					Maoa	Gfer						Fkbp2		Cx3cr1		Hmbs			Dnah2		Csnk1g3	Ahcyl1	Gclm	Fbln1	2310034G01Rik	AI848100		Sash1					Gm9776			Chchd1
					Bai2					Map4k5	Ggact						Fkbp4		Cxcr2		Hmgcr			Dnah5		CT010502.13-1	AI118078	Gem	Fbxl13	Wdr36	Arl13b		Scd1					Gm9926			Chchd4
					Bambi-ps1					Mef2a	Gimap7						Fkbp5		Cxcr4		Hmgn5			Dnah6		CT030728.6-3	AI314180	Gemin8	Fbxl6	Hnrnpf	Nf2		Sdc3					Gmeb1			Chd6
					Bard1					Ms4a6c	Gins1						Flt3l		Cxcr5		Hn1l			Dnah8		CT485788.18-1	AI646023	Gfod1	Fbxw11	Ctla2b	Camk2d		Sdc4					Gnl3			Chek1
					Barhl2					Myb	Gins2						Fnip1		Cyb561a3		Hnrnpa1			Dnajc15		Ctcfl	AI847670	Gga1	Fem1c	Trp73	H2-DMb1		Sema6d					Golga7b			Chic1
					Basp1					Natd1	Glipr2						Fntb		Cyb5d2		Hnrnpab			Dnal1		Ctnnal1	AI848100	Ggta1	Fhl3	Slc38a10	Gzmk		Serpina3f					Gpatch4			Chrnb1
					Baz2b					Nfia	Gm10684						Fos		Cybb		Hnrnpd			Dnase1l1		Ctse	Aig1	Gja5	Fmnl1	Pigz	Espn		Serpinb1a					Gpr157			Chst10
					Bco1					Nmnat2	Gm11974						Fosl2		Cyp2s1		Hnrnpr			Dock6		Cutc	Aim1	Glb1	Fmo5	Ift80	Prr5		Sgms1					Gpr174			Chst15
					Birc5					Nmrk1	Gm12250						Foxred2		Cyp4f13		Hprt			Dok2		Cx3cr1	Ak2	Glt8d4	Fnbp1l	Fam108c	Drg1		Sgsh					Gpr68			Chtf18
					Brca2					Npy1r	Gm17296						Fpgs		D030040B21Rik		Hsd17b12			Dram2		Cxcr6	Ak5	Glud1	Fntb	Tmem56	Pfkp		Sh3bp5					Gpr83			Cinp
					Brip1					Nrp1	Gm5779						Fsd1l		D130040H23Rik		Hsd17b7			Dsg2		Cyb561d2	Akap10	Gm1604b	Fosb	St3gal1	Id2		Sh3pxd2a					Gpr98			Cirh1a
					Btbd16					Oas2	Gm6548						Ftsj3		D17H6S53E		Hsp90aa1			Dst		Cyb5d2	Akap6	Gmfg	Fosl2	Agps	Lcp1		Sik1					Gprc5b			Cisd1
					C030034L19Rik					P2rx7	Gm6756						Fut7		D330041H03Rik		Hsp90ab1			Dtwd2		Cyld	Akap9	Golgb1	Fpgs	4932438A13Rik	Mcm6		Sirpa					Gprc5c			Cks1b
					C030039L03Rik					Pald1	Gmds						G3bp1		D3Ertd751e		Hspa1b			Dtx3l		Cyp27b1	Akr1c19	Gpr180	Gab3	RP23-311O20.2	Cradd		Slamf6					Grin2b			Cks2
					C130026I21Rik					Pclo	Gmnn						G6pc3		D430042O09Rik		Hspa4			Dtx4		D030016E14Rik	Akt1	Gpr65	Gabarapl2	Rln1	Med12l		Slc11a1					Grk1			Cldn4
					C230072F16Rik					Phkg1	Gnl2						Gaa		D630003M21Rik		Hspa5			Dynlt1a		D0H4S114	Akt2	Gpr98	Gabpb2	Napepld	Bre		Slc11a2					Grk4			Cldnd1
					C230091D08Rik					Pik3ap1	Gnl3						Gadd45g		D630045J12Rik		Hspa8			E130102H24Rik		D10Bwg1379e	AL590988.11-1	Gramd1a	Gadd45gip1	Klhdc1	Ttc39b		Slc16a2					Grm1			Clip2
					C330024D21Rik					Pld4	Golt1b						Gale		D830005E20Rik		Hspbp1			E130215H24Rik		D14Ertd500e	AL591065.17-1	Gramd3	Gak	AC093043.6	Lrrc8c		Slc27a1					Grwd1			Clmn
					Cacna1d					Plxnc1	Gp49a						Galk1		D930016D06Rik		Hspe1			E130311K13Rik		D15Wsu169e	AL591113.14	Grb7	Galc	Fyttd1	Tap1		Slc27a6					Gsto1			Clns1a
					Camk2b					Pmepa1	Gpatch4						Gapdh		Dag1		Hsph1			E230016K23Rik		D19Ertd737e	AL591488.7	Gse1	Ganab	Cd226	A930002I21Rik		Slc2a6					Gtf2ird1			Clrn1
					Car2					Podnl1	Gpn1						Gar1		Dap		Htt			E330020D12Rik		D230037D09Rik	AL591913.14	Gstcd	Gas2	Eps8	Antxr2		Slc40a1					Gucy1a2			Clspn
					Car5b					Pold4	Gpr146						Gars		Dapk1		Hyal2			E330023G01Rik		D2Ertd391e	AL596103.22-3	Gsx2	Gata3	Tbkbp1	Klhl18		Slco3a1					H2-Ea-ps			Cltb
					Carf					Pqlc3	Gpr15						Gart		Dbhos		Hyou1			E330033B04Rik		D330041H03Rik	AL606757.11	Gtf2i	Gatad1	AC118698.7	Slc30a4		Slfn4					H2-Ob			Cluh
					Casc4					Prf1	Gps1						Gas5		Dcaf10		Hypk			Eaf2		D430041D05Rik	AL606824.13-4	Gys1	Gatad2a	Rgs16	Axud1		Slfn5					H2-Q10			Cmss1
					Cbln3					Prrt1	Gpx1						Gas7		Dcaf17		Iars			Ecm2		D630045J12Rik	AL606916.4	Gzmk	Gats	Polr3b	Ptpn5		Slpi					H2-Q2			Cmtm7
					Ccdc144b					Ptpre	Grasp						Gbp10		Dcc		Idh3a			Edaradd		D830050J10Rik	AL606988.16	H2-T23	Gbe1	Scn2b	Trim8		Smyd2					H2-T3			Cmtr2
					Ccdc36					Pvr	Grpel1						Gbp11		Dcdc2a		Idi1			Efr3b		D8Ertd738e	AL607072.15	H2-T24	Ggnbp2	Nr4a2	Usp33		Snn					H2afy			Cmya5
					Ccdc78					Pydc3	Grwd1						Gbp4		Dcdc2c		Ier3			Egln3		Dalrd3	AL627085.13-1	Havcr2	Ggt5	AC131692.5-4	Sh3bp1		Sntb1					Hacl1			Cndp2
					Ccl9					Pydc4	Gspt1						Gcat		Dck		Ifi35			Egr2		Dbr1	AL627097.6-1	Hdac4	Gigyf1	Gm1060	B4galnt3		Snx9					Heatr1			Cnga1
					Ccr9					Rab19	Gsr						Gcn1l1		Dclre1c		Ifi47			Ehhadh		Dbt	AL627235.12-1	Hdac9	Gimap3	Lix1	Fli1		Socs3					Heatr3			Cnr2
					Cd1d1					Rab37	Gstcd						Gcsh		Ddx43		Ifngr1			Eif2ak2		Dclk1	AL662806.20	Hecw2	Gins3	Clpx	Grap2		Sort1					Hirip3			Cntrob
					Cd300a					Rapgefl1	Gsto1						Gemin4		Decr2		Igf2r			Elk3		Dclre1c	AL669964.18-1	Hipk1	Gipc2	Mapkbp1	Glt8d4		Sox6					Hist2h2be			Col20a1
					Cd7					Rasgef1a	Gstp1						Gemin6		Dennd1c		Igflr1			Elmo3		Dcp1a	AL670195.10	Hipk2	Glis2	Stard5	Slc38a2		Spi1					Hjurp			Col23a1
					Cd93					Rgs3	Gtf2f1						Gfer		Dennd5b		Igsf8			Elmod2		Dcun1d4	AL671968.17	Hist1h1a	Glp1r	Kbtbd11	Arid3b		Spib					Hmcn1			Colec12
					Cdh16					Rnf157	Gtf2f2						Gfod1		Dennd6a		Ikbkap			Elovl7		Ddr2	AL683890.7-1	Hist1h1t	Gls2	Slfn2	Mcoln2		Spint2					Hmgn2			Commd1
					Cdh24					Rtfdc1	Gtf2h4						Ggact		Depdc1b		Il10rb			Emc9		Ddx10	AL691413.5-3	Hist1h2ab	Glt8d1	Ddx25	RP23-286H14.2		Spry4					Hmgn5			Comtd1
					Cdnf					Sdc3	Gtpbp4						Gimap7		Deptor		Il18r1			Emilin1		Ddx18	AL731687.13	Hist1h2ac	Gm867	EG332993	Eif5a		Srsf12					Hmmr			Cops3
					Cdr2l					Sgpp2	Guk1						Gins1		Dhx57		Il18rap			Enah		Ddx19a	AL732543.8	Hist1h2ai	Gna11	Pkp3	Irf4		St6gal1					Hpgds			Cops7a
					Cenpf					Slc16a2	Gusb						Gins2		Dip2a		Il2rb			Eng		Ddx20	AL732611.21	Hist1h2bc	Gna13	Pyhin1	Prdm2		St6galnac3					Hs3st4			Coro7
					Cep162					Slc16a5	Gzma						Glipr2		Dkk2		Il4ra			Enox2		Ddx24	AL732624.6-1	Hist1h2be	Gnal	Tyw3	Irf2		Stab2					Hscb			Cox10
					Cfap44					Slfn5	Gzmb						Glrx		Dleu2		Il6ra			Enpp1		Ddx26b	AL831718.6-1	Hist1h2bl	Gnb2	Cxcl9	St3gal6		Stap1					Hsf2bp			Cox18
					Cfap74					Snx32	Gzmm						Gm10684		Dlg3		Ilf2			Eomes		Ddx4	AL833780.6-1	Hist1h2bm	Gng8	Pan2	Fkbp5		Susd1					Hspa9			Cox5a
					Chat					Snx33	H2-Ke6						Gm11974		Dlgap1		Impa2			Ephb6		Ddx50	AL833794.9	Hist1h3a	Gngt2	Bst2	Nedd9		Synj2					Hspbp1			Cox6a1
					Chek2					Sp6	H2afy						Gm12250		Dlgap5		Inf2			Ephx1		Ddx54	AL929194.8	Hist1h3b	Gpbp1	EG622408	Pip5k1c		Tbc1d4					Hspd1			Cox6c
					Chic1					Spsb1	Hars						Gm17296		Dnah10		Inpp4b			Eps8l1		Ddx55	Alcam	Hist1h3h	Gpi1	Men1	Csf2		Tcf7					Hsph1			Cox7b
					Chst11					Sypl	Hat1						Gm2a		Dnah2		Inppl1			Epsti1		Def8	Aldh16a1	Hist1h4a	Gpn3	Cand1	Elf4		Tespa1					Hyal1			Cpeb4
					Churc1					Syt11	Hdac6						Gm5779		Dnah5		Insig1			Erbb3		Defb25	Aldh18a1	Hist1h4b	Gpr150	Atg5	Dars		Tgfbi					Hyal3			Cplx2
					Clec2h					Tbx18	Hdgf						Gm6548		Dnah6		Ints2			Erich1		Defb27	Aldh2	Hist1h4c	Gpr171	Sbk1	3110082I17Rik		Tgm2					Hykk			Cpm
					Clmn					Tcta	Heatr1						Gm6756		Dnah8		Ipo7			Ermap		Defb36	Alg9	Hist2h2bb	Gpr172b	Pts	5730453I16Rik		Themis2					Hyou1			Cpsf3
					Clrn1					Tdrp	Heatr3						Gmds		Dnajc15		Iqgap2			Ermard		Dennd1c	Alkbh3	Hist2h3b	Gpr177	AC165265.2-1	Frmd4b		Thra					Idua			Cracr2a
					Cnga1					Tespa1	Hells						Gmnn		Dnal1		Irgm2			Esyt2		Dennd4b	Alkbh7	Hist2h4	Gramd1b	E130120F12Rik	Ppil4		Tifab					Ifit1			Cracr2b
					Cnga3					Thra	Hgh1						Gnl2		Dnase1l1		Isoc1			Etohd2		Dgcr14	Amhr2	Hivep2	Grm3	Tnks2	AC162446.2		Tlr1					Ifitm10			Crat
					Cnn3					Tlr12	Hipk2						Gnl3		Dock6		Itgb3			Eva1b		Dgkh	Amn1	Hk2	Gsdmd	5730437N04Rik	Txnip		Tlr13					Ifrd2			Creb3l2
					Col20a1					Tlr7	Hirip3						Golm1		Dok2		Kars			Ext1		Dgkz	Anapc11	Hmg20a	Gsk3a	Zfp398	Nck2		Tlr2					Ift46			Crot
					Colec12					Tmie	Hk2						Golt1b		Dram2		Kat2a			F10		Dguok	Anapc5	Hmgcr	Gsr	Ralgds	Dym		Tlr6					Igf2bp1			Crtap
					Comt					Tnk2	Hmbs						Gp49a		Dsg2		Kat2b			F830016B08Rik		Dhrs4	Ankib1	Hormad2	Gtf2e1	5830433M19Rik	Tgs1		Tlr7					Igfbp4			Crx
					Cp					Tox	Hmgcr						Gpatch4		Dst		Kifc3			Faim3		Dhrs7b	Ankrd13b	Ica1	Gtf2ird2	Tigit	Rel		Tlr9					Igflr1			Csf1r
					Cplx2					Trim12a	Hmgn5						Gpn1		Dtwd2		Klf11			Fam105a		Dhx36	Ankrd13c	Ier3	Gtf3c6	Ptger4	Junb		Tmem176a					Igj			Csf2ra
					Cracr2b					Trim2	Hn1l						Gpr114		Dtx3l		Klf9			Fam118a		Diap1	Ankrd17	Iffo2	Gtlf3a	2610024G14Rik	Msra		Tmem176b					Igsf3			Csf3r
					Creb3l2					Trim43b	Hnrnpa1						Gpr146		Dtx4		Klhdc2			Fam129c		Dimt1	Ankrd22	Ifi203	Gyg	Cndp2	Tnfrsf8		Tmevpg1					Igtp			Csgalnact2
					Csf1r					Trip4	Hnrnpab						Gpr15		Dusp10		Klhdc4			Fam149b		Dio1	Ankrd33b	Ifi35	H13	AC162863.5	Mrps16		Tmprss6					Ikbip			Csrnp1
					Csf2rb					Tspan9	Hnrnpd						Gpr34		Dusp4		Klhl5			Fam161b		Dlgap5	Ankrd34b	Ifi47	H2-DMa	Lin54	Adipor2		Tnf					Il17rd			Ctla2a
					Csf3r					Ublcp1	Hnrnpr						Gpr68		Dynlt1a		Klk8			Fam193b		Dna2	Ankrd45	Ifnar2	H2-DMb2	Metap2	Ccdc63		Tnfaip2					Il1f9			Ctla2b
					Csmd1					Unc5cl	Hopx						Gpr83		Dyrk1b		Klra5			Fam198b		Dnaic1	Ankrd50	Ifrg15	H2-T3	Cryz	A430093F15Rik		Tnfaip8					Il5ra			Ctns
					Csmd2					Usp18	Hprt						Gprin3		Dzip1		Klrc1			Fam214b		Dnaja2	Ano7	Igtp	H2afx	E130311K13Rik	Ifi47		Tnfrsf21					Il6ra			Ctsl
					Csrnp3					Uvssa	Hsd17b12						Gps1		E130102H24Rik		Kntc1			Fam219a		Dnajb14	Anxa6	Ihpk1	H47	Mul1	Dync1li1		Tnfrsf25					Inpp4b			Cul7
					Ctla2a					Vamp1	Hsd17b7						Gpx1		E130215H24Rik		Kpna1			Fam227a		Dnajc13	Ap1g1	Ikzf1	H60b	Runx1	Lrig1		Tnfrsf26					Inppl1			Cuta
					Cts8					Wnt4	Hsf4						Grasp		E130311K13Rik		Kpna2			Fam3c		Dnajc16	Ap1m1	Ikzf3	Habp4	Agpat4	Rilpl1		Tnfsf10					Intu			Cx3cr1
					Cx3cr1					Zbp1	Hsp90aa1						Grpel1		E230016K23Rik		Kpna3			Fam45a		Dnajc17	Ap1m2	Il10	Hck	6030408B16Rik	Prnp		Tnfsf8					Ipo4			Cxcr2
					Cxcr2					Zfp383	Hsp90ab1						Grwd1		E2f2		Kpnb1			Fam46c		Dnajc4	Ap2s1	Il10ra	Hdc	Pfkfb2	Ly6a		Tns1					Ipo5			Cxcr4
					D030040B21Rik					Zfp677	Hspa4						Gspt1		E330020D12Rik		Krtcap2			Fam63a		Dnmt1	Apbb1ip	Il21r	Heatr5a	Nfyb	Adam6		Tns3					Itgb6			Cxcr5
					D17H6S53E					Zfp760	Hspa5						Gsr		E330023G01Rik		Kti12			Fam63b		Dnttip2	Apbb2	Il23r	Hexim1	1810037I17Rik	Tpst2		Tns4					Itsn1			Cyb561a3
					D630045J12Rik					Zfp945	Hspa8						Gstcd		E330033B04Rik		L2hgdh			Fam78a		Dock4	Apobec3	Il2ra	Hif1a	Ppa2	Ism1		Tox					Jph4			Cyb5d2
					D930016D06Rik						Hspa9						Gsto1		Eaf2		Lair1			Fas		Dohh	Apoc1	Il7r	Hist1h2af	Suz12	Trim14		Trat1					Jpx			Cybb
					Dbhos						Hspbp1						Gstp1		Ecm2		Lama5			Fbn2		Donson	Apoc2	Il9	Hist1h2ah	AC159283.2	Zswim6		Treml2					Jup			Cyc1
					Dcaf10						Hspd1						Gtf2f1		Edaradd		Larp1			Fbxl12		Dpagt1	Apoc4	Immp2l	Hist1h2bh	Lrrc28	Cenpp		Treml4					Kalrn			Cycs
					Dcaf17						Hspe1						Gtf2f2		Efr3b		Larp1b			Fbxl12os		Dpp8	Apof	Impa2	Hist1h2bk	Gna15	Arpc2		Trerf1					Kat2a			Cyp4f13
					Dcc						Hsph1						Gtf2h4		Egln3		Larp4			Fbxo24		Dscaml1	Apol9b	Inpp4b	Hist1h3d	Gm608	Adnp		Trf					Kat2b			Cyp51
					Dcdc2a						Htt						Gtpbp4		Egr2		Lars			Fbxo27		Dtwd2	Appl1	Iqcd	Hist1h3f	F2rl2	AL844486.12		Trib2					Katnal1			D030028A08Rik
					Dcdc2c						Hyal2						Gucy1a3		Ehhadh		Ldha			Fbxo32		Dullard	Aptx	Iqgap1	Hist1h3g	C8g	Itgb3		Trim12a					Kcnb1			D130040H23Rik
					Dclre1c						Hyou1						Gucy1b3		Eif2ak2		Ldlr			Fbxo43		Dusp11	Aqp9	Iqgap2	Hist1h4d	A130010J15Rik	Aff3		Trim30d					Kcnh3			D17H6S53E
					Decr2						Hypk						Guk1		Elk3		Lgals1			Fcgr2b		Dusp2	Arap1	Irf2	Hist1h4f	S100a6	Fam102a		Trim34a					Kcnip2			D19Bwg1357e
					Dennd5b						Iars						Gusb		Elmo3		Lgals3bp			Fcgr3		Dvl2	Arcn1	Irf8	Hist2h2aa2	Tmf1	Impa2		Trpm2					Kcnn1			D1Ertd622e
					Dennd6a						Idh3a						Gypc		Elmod2		Lig1			Fcrla		Dvl3	Arf6	Irgm2	Hist2h3c1	Panx1	Apol9b		Tspan3					Kcnq1ot1			D2Wsu81e
					Depdc1b						Idi1						Gzma		Elovl7		Llph			Fer1l5		Dynlt1c	Arhgap10	Isca2	Hist3h2ba	Ubr1	Sema7a		Tspan31					Kctd14			D330041H03Rik
					Deptor						Ier3						Gzmb		Emc9		Lmnb1			Ffar2		E130012A19Rik	Arhgap17	Isg20	Hk1	H6pd	Cltc		Ttbk1					Kdelc2			D3Ertd751e
					Dhx57						Ifi35						Gzmm		Emilin1		Lonp1			Fgf9		E130304I02Rik	Arhgap9	Itga6	Hmbox1	Arl8a	4931431C16Rik		Ttc28					Kif11			D430042O09Rik
					Dkk2						Ifi47						H2-Ke6		Enah		Lpar5			Fktn		E2f2	Arhgef10	Itgae	Hmbs	Cox7a2	Elovl6		Tuba8					Kif24			D630039A03Rik
					Dleu2						Ifrd2						H2afy		Eng		Lpcat4			Flrt1		Ebf1	Arid2	Itih5	Hmga2	Kcna3	Galnt2		Tubb6					Kit			D830005E20Rik
					Dlgap1						Igf2r						Hars		Enox2		Lrpprc			Fmo5		Ece1	Arid3a	Itk	Hmgb2	Ensa	Kcnj15		Ubash3a					Kl			D830031N03Rik
					Dlgap5						Igfbp4						Hat1		Enpp1		Lrrc14			Foxl1		Edf1	Arid3b	Itpkb	Hmgn2	Rps20	Zfp219		Ugt1a7c					Klhdc2			D930016D06Rik
					Dnah10						Igsf8						Hdac6		Eomes		Lrrc75b			Foxo4		Eed	Arid5a	Itpr1	Hnf1a	4930453N24Rik	Cd200		Usp53					Klhl41			Dap
					Dnah2						Igtp						Hdgf		Ephb6		Lrrc8b			Foxr1		Eef2	Arih1	Itpr2	Hnrnpa1	Tfg	P2rx3		Vcam1					Klhl7			Dapk1
					Dnah5						Ikbkap						Hdgfrp3		Ephx1		Lrrk1			Frat2		Eefsec	Arih2	Jazf1	Hnrnpa3	Smyd1	Raet1c		Vipr1					Kremen2			Dapk2
					Dnah6						Ikzf4						Heatr1		Eps8l1		Lsm12			Frmd6		Efna5	Arl1	Jmjd1a	Hnrnpd	Smarca2	Prkch		Wdfy3					Kti12			Dapl1
					Dnah8						Il10rb						Heatr3		Epsti1		Lsm2			Fry		EG432743	Arl10	Jmjd1c	Hnrnph1	4930500O05Rik	Cd6		Wdfy4					L3mbtl4			Dbhos
					Dnajc15						Il18r1						Hells		Erbb3		Lsm3			Fryl		EG433481	Arl13b	Kat2b	Homer3	Xrra1	Maz		Xcl1					Lama1			Dbi
					Dnal1						Il18rap						Hgh1		Erich1		Lsm6			Ftsj1		EG544864	Arl5b	Kcna3	Hoxc5	AC121268.7	Ttc18		Zc3h12d					Larp1			Dcaf10
					Dram2						Il2ra						Hipk2		Ermap		Lsm7			Ftx		Egfr	Arl6ip1	Kcnj15	Hoxc6	Agxt2l2	Lpp		Zfp608					Lcmt2			Dcaf17
					Dsg2						Il2rb						Hirip3		Ermard		Lss			Fuca2		Egr2	Arl8a	Kcnk5	Hr	Ddx43	Nr4a3		Zfp704					Ldhb			Dcc
					Dtwd2						Il4ra						Hk2		Esyt2		Ltv1			Fut10		Eif1a	Arl8b	Khsrp	Hsp90aa1	Trim44	Cirbp		Zfp839					Ldlrad2			Dcdc2c
					Dzip1						Ilf2						Hmbs		Etohd2		Ly6c1			G0s2		Eif2s2	Armc2	Kif3b	Hsp90ab1	Creb1	AC132312.4							Lepr			Dclk2
					E130102H24Rik						Impa2						Hmgcr		Eva1b		Ly6c2			G530011O06Rik		Eif4a2	Armc6	Klf6	Hspa13	Clip1	Gbp4							Lifr			Dclre1c
					E230016K23Rik						Impdh2						Hmgn5		Ext1		Ly6e			G630055G22Rik		Eif4ebp2	Arnt2	Klrc1	Hunk	Crot	Aqp9							Lix1			Dctd
					E330023G01Rik						Inppl1						Hn1l		F10		Lyar			G630064G18Rik		Eif5a2	Ars2	Klrk1	Hvcn1	Tmem63b	Hist1h2be							Lmnb2			Dctpp1
					E330033B04Rik						Insig1						Hnrnpa1		F830016B08Rik		Lysmd2			Gabrr2		Eif5b	Arsg	Kpna6	Ica1l	Ppm1k	Gpr19							LOC330796			Ddost
					Eaf2						Ints2						Hnrnpab		Faim3		Lyst			Gadd45b		Elac2	Asah3	Ksr1	Idh3b	Pde1a	Pard3							Loxl2			Ddx1
					Ecm2						Ipo4						Hnrnpd		Fam101b		Mad2l2			Gal3st3		Elfn1	Asb14	Ky	Ier5	Atxn7	Fes							Lpar5			Ddx10
					Edaradd						Ipo5						Hnrnpr		Fam105a		Magoh			Galm		Elk3	Asb3	Lamc1	Ifi44	AC153792.4	Bcl2							Lpar6			Ddx18
					Efr3b						Ipo7						Hopx		Fam118a		Mak16			Galnt9		Enc1	Asb7	Laptm5	Ifitm2	Zfp281	Mrps28							Lpl			Ddx27
					Eif2ak2						Irgm2						Hprt		Fam129c		Map3k5			Ganc		Enox1	Ascl3	Lcp1	Ifitm5	Spaca4	C230081A13Rik							Lppr4			Ddx39
					Enah						Isoc1						Hsd17b12		Fam149b		Mapkapk3			Gas7		Enpp3	Asph	Lcp2	Il10rb	Slc10a7	Cugbp2							Lrp2			Ddx43
					Eng						Kars						Hsd17b7		Fam161b		Mars			Gbp2		Eomes	Aspn	Lef1	Il17ra	45542	Gpr15							Lrp4			Ddx56
					Eomes						Kat2a						Hsf4		Fam193b		Mb21d1			Gbp3		Epha1	Aste1	Leprotl1	Il27ra	Pgf	Klri2							Lrrc14b			Decr2
					Erich1						Kcnk5						Hsp90aa1		Fam198b		Mbd3			Gbp4		Ephb2	Asxl1	Limd1	Inha	Rwdd1	Rab10							Lrrc17			Dennd1c
					Ermap						Kifc3						Hsp90ab1		Fam214b		Mcm10			Gbp5		Epm2aip1	Atad2b	Lmbr1l	Iqce	Rexo1	Lef1							Lrrc2			Dennd4a
					F10						Klf11						Hspa1b		Fam219a		Mcm2			Gbp6		Ercc3	Atad5	Lnx2	Iqcg	AC120353.9-1	Loxl3							Lrrc3			Dennd6a
					F830016B08Rik						Klf9						Hspa4		Fam227a		Mcm3			Gbp7		Ercc6l	Atf1	Lpp	Itga4	Morc1	Lrp11							Lrrc8d			Depdc1b
					Fam105a						Klhdc4						Hspa5		Fam3c		Mcm4			Gbp8		Erf	Atf3	Lrch1	Itgb1bp1	Gsg2	Dpm3							Lrrc8e			Dhcr24
					Fam161b						Klhl5						Hspa8		Fam45a		Mcm5			Gbp9		Erlin1	Atf4	Lrig1	Jak2	AC122411.4	Tox							Ly6a			Dhfr
					Fam198b						Klk8						Hspa9		Fam46c		Mcm6			Gcnt1		Etf1	Atf6	Lrp12	Jhdm1d	2810428I15Rik	Acoxl							Lztfl1			Dhodh
					Fam227a						Klrc1						Hspbp1		Fam63a		Mcoln2			Gdf3		Evl	Atg16l1	Lrrfip1	Jmjd2d	Cdipt	Actb							Mageb16-ps1			Dhx33
					Fam83f						Kntc1						Hspd1		Fam63b		Mdfic			Gemin8		Exoc3	Atg16l2	Lsm4	Kank3	Sult4a1	Eno1							Maoa			Dhx37
					Fbn2						Kpna1						Hspe1		Fam78a		Mdh2			Gfi1		Exoc7	Atg5	Lta	Kbtbd7	Rpl36	Stat6							Map3k5			Dhx57
					Fbxl12os						Kpna2						Hsph1		Fam83f		Mecr			Gfra2		Exosc2	Atm	Ltb	Kcnd3	Isoc2b	Actr2							Mat2a			Dimt1
					Fbxo32						Kpna3						Htt		Fancc		Memo1			Gga2		Exosc3	Atn1	Ly6a	Kcnn1	Mbtd1	Grap							Mbd2			Dip2a
					Fbxo43						Kpnb1						Hyal2		Fas		Mettl16			Ggt5		Extl2	Atp11b	Ly6c2	Kctd5	Sfrs7	Sla2							Mc1r			Dis3
					Fcgr3						Krtcap2						Hyou1		Fbn2		Mettl22			Ggta1		Ezr	Atp1a1	Ly6i	Kctd7	C130090K23Rik	Elovl5							Mcc			Dlg3
					Ffar2						Kti12						Hypk		Fbxl12		Mettl23			Gjc3		F12	Atp1b2	Lyrm1	Khdrbs1	AC113527.8-2	S100a10							Mccc1os			Dlg5
					Fgf9						L2hgdh						Iars		Fbxl12os		Mex3a			Gje1		F730048M01Rik	Atp2c2	Macrod2	Kif20a	Cdgap	AL833794.9							Mcidas			Dnah11
					Fktn						Lair1						Idh3a		Fbxo24		Mina			Gla		Fadd	Atp5d	Maged2	Kif22	6530404N21Rik	Tns1							Mcmdc2			Dnajc11
					Flrt1						Lap3						Idi1		Fbxo27		Mir17hg			Glcci1		Fam117a	Atp5f1	Malt1	Kif2c	4930581F22Rik	Slc4a2							Mdn1			Dnajc2
					Foxl1						Larp1						Ier3		Fbxo32		Mms22l			Glo1		Fam154b	Atp5o	Maml3	Kifap3	Gpr65	Ccdc88c							Me3			Dnase1l1
					Foxr1						Larp1b						Ifi35		Fbxo43		Mnda			Glrx2		Fam160b1	Atp6v0a2	Map3k5	Klhl21	Xpo7	P2ry14							Med12l			Dnmt1
					Ftsj1						Larp4						Ifi47		Fcgr2b		Mogs			Glt8d1		Fam161b	Atp6v1d	Map4k4	Klrd1	Gem	Slamf7							Meg3			Dock6
					Ftx						Lars						Ifngr1		Fcgr3		Morf4l2			Gm10069		Fam178b	Atp6v1g3	Mapkapk2	Kpna3	4921517L17Rik	Dock8							Mei4			Dohh
					Fut10						Ldha						Ifrd2		Fcrla		Mphosph10			Gm10190		Fam26e	Atp8a2	Mars	Lace1	Peli2	Ercc1							Mettl13			Dpagt1
					G0s2						Ldlr						Igf2r		Fer1l5		Mphosph6			Gm10471		Fam26f	Atp9a	Mbd2	Lamc2	Rlf	Akap13							Mettl20			Dph1
					G530011O06Rik						Lgals1						Igfbp4		Ffar2		Mpp6			Gm10640		Fam70a	Atpbd4	Mbnl2	Lamp1	Ly96	Dad1							Mettl21e			Dph2
					G630055G22Rik						Lgals3bp						Igflr1		Fgf9		Mri1			Gm10789		Fam81a	Atr	Mbp	Laptm4a	9130004J05Rik	Enpp1							Mfsd11			Dph5
					G630064G18Rik						Lig1						Igsf8		Fktn		Mrm1			Gm10791		Fancd2	Atxn2l	Mcl1	Larp1	Gbp6	Ifi203							Mgme1			Dpy19l1
					Gad2						Lilrb4						Igtp		Flrt1		Mrpl12			Gm10825		Farsb	AU042651	Mdfic	Lass3	Mrs2	Ttc27							Mid1			Dram2
					Gal3st3						Llph						Ikbkap		Fmnl3		Mrpl13			Gm11127		Fau	Auh	Mdga1	Ldb1	Cyp4f13	Rps21							Mmachc			Drap1
					Gas7						Lmnb1						Ikzf4		Fmo5		Mrpl14			Gm11346		Fbln1	Aup1	Mdm4	Limd2	Khsrp	Arid1b							Mpeg1			Dst
					Gbp8						Lmnb2						Il10rb		Foxl1		Mrpl17			Gm12018		Fbxl14	Avpi1	Med12l	Lipa	Tlcd1	Bhlhb2							Mplkip			Dstn
					Gdf3						Lonp1						Il18r1		Foxo4		Mrpl20			Gm12185		Fbxl18	AW112010	Med29	Lipt1	AU042651	Adarb2							Mpv17			Dtd1
					Gemin8						Lpar5						Il18rap		Foxr1		Mrpl21			Gm12942		Fbxl20	AW554918	Mef2a	Lmf1	Dnaic2	Irs2							Mpv17l			Dtl
					Gfra2						Lpcat4						Il2ra		Frat2		Mrpl23			Gm13985		Fbxl6	Azin1	Megf11	Lmln	Plekha5	St8sia1							Mrm1			Dtwd1
					Gga2						Lrp8						Il2rb		Frmd4b		Mrpl36			Gm14005		Fbxo11	B230120H23Rik	Mfhas1	Lrrc6	Nt5e	Bard1							Mroh2a			Dus4l
					Ghdc						Lrpprc						Il4ra		Frmd6		Mrpl38			Gm14085		Fbxo33	B230219D22Rik	Mgat1	Lrsam1	Acbd5	Zc3h12a							Mrps2			Dusp10
					Gjc3						Lrrc14						Il6ra		Fry		Mrpl42			Gm14204		Fbxw11	B230314M03Rik	Mgat4a	Ly75	Camk2a	Elf2							Ms4a6c			Dusp4
					Gje1						Lrrc8d						Ilf2		Fryl		Mrpl47			Gm14403		Fbxw17	B230319C09Rik	Mgat5	Lyl1	Sh2b3	Ankrd11							Ms4a6d			Dusp5
					Gla						Lrrk1						Impa2		Ftsj1		Mrpl54			Gm14420		Fbxw7	B2m	Mid1	Man2a1	1110007A13Rik	Exoc6b							Mthfd1			Dut
					Glrx2						Lsm12						Impdh2		Ftx		Mrps10			Gm14446		Fcgrt	B3gntl1	Midn	Man2a2	Pnpla2	Casp3							Mthfd2			Dynlt1a
					Gm10069						Lsm2						Inf2		Fuca2		Mrps12			Gm14827		Fcrl6	B430006D22Rik	Mitf	Map2k3	Tor1aip1	Rin1							Myb			Dyrk1b
					Gm10190						Lsm3						Inpp4b		Fut10		Mrps15			Gm15401		Fcrls	B4galnt1	Mllt10	Map3k3	AL590988.11-1	Ms4a6b							Mybbp1a			Dyrk4
					Gm10471						Lsm4						Inppl1		G0s2		Mrps18b			Gm15645		Fech	B4galnt3	Mllt3	Map3k8	C030016D13Rik	Ctla4							Myo1f			Dzip1
					Gm10653						Lsm6						Insig1		G530011O06Rik		Mrps2			Gm15708		Fgf2	B4galnt4	Mnd1	Mapk8	Lyrm1	Ikzf3							Myoz3			E130215H24Rik
					Gm10789						Lsm7						Ints2		G630055G22Rik		Mrps22			Gm16070		Fhl2	B4galt4	Mobkl2b	Mapre3	Exod1	Psen2							N6amt1			E130218I03Rik
					Gm10791						Lss						Ipo4		G630064G18Rik		Mrps27			Gm16157		Fkbp2	B630019A10Rik	Moxd2	Mark3	1500031L02Rik	Ptprc							Naa25			E130311K13Rik
					Gm10825						Lta						Ipo5		Gabrr2		Mrps28			Gm16223		Fnbp4	B9d2	Mpa2l	Matn3	Ncoa3	Etnk1							Nacc2			E230016K23Rik
					Gm10845						Ltv1						Ipo7		Gad2		Mrps34			Gm16287		Fndc8	Bace2	Mpzl2	Mbc2	Ttll5	Tnfrsf9							Nat10			E2f1
					Gm11127						Ly6c1						Iqgap2		Gadd45b		Mrps7			Gm16523		Fntb	Bach1	Mpzl3	Mboat2	Naif1	Trim34							Nat9			E2f3
					Gm12018						Ly6c2						Irgm2		Gal3st3		Ms4a6d			Gm16576		Foxb1	Bank1	Mrc1	Mcee	Wdr51b	Abtb2							Nav1			E330020D12Rik
					Gm13985						Ly6e						Isoc1		Galm		Msh6			Gm16675		Foxj3	Bard1	Mrs2	Mdh2	9630013D21Rik	Osbpl8							Ncam1			E330023G01Rik
					Gm14204						Lyar						Itgb3		Galnt10		Msmo1			Gm16702		Foxk1	Barx1	Msra	Mepce	Klf6	F2rl1							Ndufaf7			E330033B04Rik
					Gm14420						Lysmd2						Kars		Galnt9		Msto1			Gm16907		Fpr1	Bbs12	Mtap6	Metap1	Shf	Tgfbr3							Neurl1b			Eaf2
					Gm14827						Macrod1						Kat2a		Ganc		Mtap			Gm17644		Frmd4a	BC004004	Mtap7	Mex3a	Fbxo17	Fam78a							Neurl3			Ebp
					Gm15401						Mad2l2						Kat2b		Gas7		Mthfd1l			Gm17821		Fscn2	BC013712	Mtmr3	Mgrn1	Cyb5	Zbtb25							Nfia			Ece2
					Gm15645						Magoh						Kcnk5		Gata3		Mtrr			Gm19434		Ftsjd1	BC027231	Mvd	Minpp1	Dennd1b	Sec24a							Nhlh2			Ecm1
					Gm16223						Mak16						Kifc3		Gbp10		Mvd			Gm19619		Fus	BC028471	Myc	Mlh1	Cd200r3	Tnfrsf25							Nhsl1			Eef1b2
					Gm16287						Map3k8						Klf11		Gbp2		Mxra8			Gm1966		Fusip1	BC030307	Myo3b	Mll2	Rsrc2	Man1a							Nip7			Eef1d
					Gm16523						Mars						Klf9		Gbp3		Mydgf			Gm19757		Fxyd5	BC031353	Mzf1	Mllt11	Id1	Parp14							Nipa1			Eef2k
					Gm16576						Mat2a						Klhdc2		Gbp4		Myo6			Gm20187		Fxyd7	BC031781	Nab2	Mmp11	Ccdc33	Coro2a							Nkain3			Eefsec
					Gm16702						Mb21d1						Klhdc4		Gbp5		Naa10			Gm20300		Fzr1	BC037703	Napepld	Mobkl1b	Mllt6	Trio							Nle1			Efr3b
					Gm16907						Mbd2						Klhl5		Gbp6		Naa15			Gm20337		G3bp2	BC042720	Ncf1	Mocs3	Cacna1c	Nsmce2							Nlrp1a			Eftud2
					Gm17644						Mbd3						Klk8		Gbp7		Naa25			Gm20362		G530011O06Rik	BC043301	Nck2	Mon2	Cox6c	Mbnl2							Nme1			Egln3
					Gm17821						Mbnl3						Klra5		Gbp8		Naa50			Gm20554		Gabarap	BC046331	Ncoa1	Morc3	Srgap2	Snrnp35							Nmnat2			Ehd4
					Gm19434						Mcm10						Klrc1		Gbp9		Nabp1			Gm20605		Gak	BC048562	Ncoa3	Morn1	E2f6	Rnaseh2a							Nmrk1			Ehhadh
					Gm19619						Mcm2						Kntc1		Gcnt1		Nans			Gm20752		Gal3st3	BC048609	Ncoa7	Moxd1	Pja2	AC134856.3							Nmrk2			Eif1a
					Gm20172						Mcm3						Kpna1		Gdf3		Nap1l1			Gm21284		Galnt11	BC051227	Ndc80	Mphosph10	Ociad1	2310079F23Rik							Noa1			Eif1ax
					Gm20300						Mcm4						Kpna2		Gemin8		Nars			Gm26705		Galnt3	BC067068	Ndfip1	Mrm1	Fam175a	Tle3							Nob1			Eif2b3
					Gm20337						Mcm5						Kpna3		Gfi1		Nars2			Gm3002		Ganab	Bckdha	Nek7	Mrpl32	Doc2g	Adam8							Nol3			Eif2s1
					Gm20554						Mcm6						Kpnb1		Gfra2		Nasp			Gm4262		Gas2l3	Bcl11b	Nf2	Mrpl49	AL807784.11-1	Gad2							Nol6			Eif2s3x
					Gm20752						Mcm7						Krtcap2		Gga2		Nbn			Gm4285		Gatad2a	Bcl2l10	Nfia	Mrps9	A930012O16Rik	Trim12							Nolc1			Eif3a
					Gm21284						Mcoln2						Kti12		Ggt1		Ncapg			Gm4791		Gba2	Bcl2l11	Nfil3	Msh5	Rufy4	D6Mm5e							Nomo1			Eif3b
					Gm26705						Mdh2						L2hgdh		Ggt5		Ncapg2			Gm4944		Gbe1	Bcl2l15	Nfkb1	Msn	Mrps34	Itpkc							Nop2			Eif3g
					Gm4262						Mdn1						Lair1		Ggta1		Ncaph			Gm4981		Gbl	Bcl3	Nfkbia	Mtl5	E2f7	Gga1							Nop56			Eif3i
					Gm4791						Mecr						Lama5		Ghdc		Ncoa3			Gm5069		Gcnt7	Bcl6	Nfkbil1	Mtmr15	Zfp786	Slc9a3r1							Notch3			Eif3l
					Gm4944						Memo1						Lap3		Gjc3		Ndc1			Gm5464		Gdf3	Bcl9	Nfkbiz	Mtvr2	4930525F21Rik	Rxra							Npy1r			Eif4e
					Gm4981						Mettl1						Larp1		Gje1		Ndufa1			Gm5595		Gemin6	Bcl9l	Ninj2	Mus81	Ankrd36	Camkk1							Nr2f2			Eif4ebp1
					Gm5069						Mettl13						Larp1b		Gla		Ndufa11			Gm5607		Ggps1	Bclaf1	Nkiras2	Mxd3	Zc3h6	Rap1b							Nrxn3			Eif4g1
					Gm5464						Mettl16						Larp4		Glcci1		Ndufa12			Gm6093		Ggt7	Bcr	Nol10	Mxi1	Irgm1	Ubash3b							Nsl1			Eif6
					Gm5607						Mettl20						Lars		Glo1		Ndufa2			Gm6313		Glg1	Bcs1l	Notch1	Myo19	Ccdc102a	Rara							Nsun2			Elac2
					Gm6093						Mettl22						Ldha		Glrx2		Ndufa3			Gm6602		Glis2	Bdh1	Npas4	Myoz1	A930038C07Rik	Tbc1d5							Nsun5			Elk3
					Gm6313						Mettl23						Ldlr		Glt8d1		Ndufa4			Gm7102		Glis3	Bend6	Npc2	N28178	EG237433	Hist1h2bb							Ntf5			Elmo3
					Gm6602						Mex3a						Lgals1		Gm10069		Ndufa9			Gm8234		Gm1006	Bhlhb2	Nptn	Ncoa6	Dap3	Id3							Nup205			Elmod2
					Gm7102						Mif						Lgals3bp		Gm10190		Ndufab1			Gm8369		Gm71	Bicd1	Nr4a3	Ndufa12	Plp2	Gramd4							Ociad2			Emc6
					Gm7609						Mir17hg						Lig1		Gm10471		Ndufaf4			Gm8909		Gmppb	Birc3	Nsg2	Ndufa7	Gpsm2	Hdac7							Olfr613			Emc9
					Gm8234						Mms22l						Lilrb4		Gm10640		Ndufaf6			Gm9159		Gmpr	Blmh	Nsmce2	Ndufb7	Hist1h4a	Gm98							Olfr856-ps1			Eme1
					Gm8909						Mogs						Llph		Gm10653		Ndufb2			Gm9776		Gmpr2	Bmf	Nt5dc3	Ndufv3	Asah3	Rabgap1l							Onecut2			Emilin1
					Gm9159						Morf4l2						Lmnb1		Gm10789		Ndufb6			Gm9926		Gngt2	Bmpr2	Nt5e	Nedd4	Arap2	Ppp1r16b							Oplah			Endog
					Gm9776						Mov10						Lmnb2		Gm10791		Ndufb7			Gmeb1		Gnpda2	Bnip2	Nudcd3	Nefh	Rgl2	Runx3							Osbpl5			Enoph1
					Gm9926						Mphosph10						Lonp1		Gm10825		Ndufc2			Golga7b		Gosr1	Bnip3	Nudt6	Nes	628101	Txk							Otog			Enox2
					Gmeb1						Mphosph6						Lpar5		Gm10845		Ndufs6			Gpcpd1		Gpbp1	Boc	Nup160	Nfe2	Tpbpb	AC156982.8							Oxsm			Enpp1
					Golga7b						Mpp6						Lpcat4		Gm11127		Ndufv1			Gpm6b		Gpkow	Bop1	Nup98	Nfkb2	Mrc1	9930022D16Rik							P3h3			Enpp4
					Gpr157						Mri1						Lrp8		Gm11346		Neb			Gpnmb		Gpm6b	Bptf	Nvl	Nip7	Ctage5	Arid5b							P4ha1			Ephb6
					Gpr174						Mrm1						Lrpprc		Gm12018		Nedd4			Gpr137b-ps		Gpr124	Brctd1	Olfr525	Nol9	Serpinb9	Fnbp1							Padi2			Ephx1
					Gpr98						Mrpl12						Lrrc14		Gm12185		Nelfe			Gpr157		Gpr172b	Brip1	Olfr56	Nop56	Loxhd1	Rbl1							Pappa			Ept1
					Gprc5b						Mrpl13						Lrrc75b		Gm12942		Neto2			Gpr68		Gpx3	Brms1	Ormdl3	Noxo1	B530045E10Rik	Stk39							Pcgf6			Erap1
					Gprc5c						Mrpl14						Lrrc8b		Gm13985		Nfic			Gpr98		Grinl1a	Brsk1	Osbpl3	Npc1	Fam71b	Trak2							Pclo			Erbb3
					Grin2b						Mrpl17						Lrrc8d		Gm14005		Nfil3			Gprc5b		Grpel1	Brwd2	Osbpl8	Nr1d2	D1Bwg0212e	Itpr2							Pcsk1			Ercc8
					Grk1						Mrpl20						Lrrk1		Gm14085		Nfix			Gprc5c		Gsc2	Bsdc1	Osm	Nr2c1	Dtwd1	Itga2							Pcsk4			Erh
					Grk4						Mrpl21						Lsm12		Gm14204		Nfkbiz			Gramd1a		Gsk3a	Bst2	OTTMUSG00000005523	Nrg4	Hnrnpa2b1	Polg2							Pcsk5			Erlin1
					Grm1						Mrpl23						Lsm2		Gm14403		Nhp2l1			Grik5		Gsto1	Btbd9	Oxr1	Nsun3	Adap1	Pygm							Pde4c			Ermap
					Gsn						Mrpl36						Lsm3		Gm14420		Nifk			Grin2b		Gsto2	Btd	Oxsr1	Nt5c3	Alkbh3	Myo1e							Pde5a			Ermard
					Gtf2ird1						Mrpl38						Lsm4		Gm14446		Nipa1			Grk1		Gtf2e1	Btg1	P2ry10	Nt5m	0610037P05Rik	Rab31							Pdxk-ps			Esf1
					Gucy1a2						Mrpl42						Lsm6		Gm14827		Nkg7			Grk4		Gtpbp1	Btg3	P2ry12	Ntan1	Rg9mtd1	Tnfrsf4							Pdxp			Etf1
					H2-Ea-ps						Mrpl47						Lsm7		Gm15401		Nkrf			Grk5		Gucy1b3	BX572640.9	P2ry13	Nufip2	Capn1	Mdfic							Pdzd2			Etohd2
					H2-Oa						Mrpl54						Lss		Gm15645		Nme4			Grm1		H13	Bzw1	Pag1	Nup107	Rsl1	Fbxw2							Pelp1			Eva1b
					H2-Ob						Mrps10						Lta		Gm15708		Nmral1			Gse1		H2-M3	C030011O14Rik	Pard3	Nusap1	Cugbp1	Ano7							Pgap2			Exo1
					H2-Q10						Mrps12						Ltv1		Gm16070		Nob1			Gstt2		H2-T10	C030016D13Rik	Pard3b	Nutf2	Adar	Gbp5							Phactr1			Exosc1
					H2-Q2						Mrps15						Ly6c1		Gm16157		Noc3l			Gtdc1		H2-T22	C030048H21Rik	Park7	Nxf1	Gpr33	Ssrp1							Phb			Exosc2
					H2-T3						Mrps18b						Ly6c2		Gm16223		Nol11			Gtf2ird1		H2afj	C130038G02Rik	Parp11	Oas1b	Pim2	6430531B16Rik							Phex			Exosc5
					Hacl1						Mrps2						Ly6e		Gm16287		Nol6			Gucd1		H2afx	C130090K23Rik	Parp14	Oas1c	Ap1m2	Mkln1							Phf14			Exosc6
					Hist2h2be						Mrps22						Lyar		Gm16523		Nol8			Gucy1a2		Hadh	C1qtnf1	Parp2	Oasl1	Mtap6	Pik3cd							Phkg1			Ext1
					Hjurp						Mrps27						Lysmd2		Gm16576		Nol9			Gzmk		Harbi1	C2	Pcca	Obfc2b	2010002M12Rik	Dnmt3a							Pi15			F2rl3
					Hmcn1						Mrps28						Lyst		Gm16675		Nom1			H2-DMb1		Has1	C230081A13Rik	Pdcd1lg2	Obsl1	Dnm3	45544							Piezo1			F830016B08Rik
					Hmgn2						Mrps34						Macrod1		Gm16702		Nop10			H2-DMb2		Hcls1	C230096C10Rik	Pde11a	Ogdh	Chm	Pxmp4							Piezo2			Fabp5
					Hmmr						Mrps7						Mad2l2		Gm16907		Nop14			H2-Ea-ps		Hdc	C2cd3	Pde4b	Oip5	2210010N04Rik	BC048562							Pigp			Fads1
					Hpgds						Mrto4						Magoh		Gm17644		Npm1			H2-K2		Hdlbp	C3	Pdx1	Olfr1507	Ptpn12								Pim1			Fam101b
					Hs3st4						Ms4a6d						Mak16		Gm17821		Npm3			H2-Ob		Hectd1	C330007P06Rik	Peli1	Olfr986	Cyp11a1								Pim3			Fam105a
					Hscb						Msh6						Map3k5		Gm19434		Nrm			H2-Q10		Hectd3	C330024D12Rik	Pgs1	Oma1	Atxn2l								Pisd-ps2			Fam118a
					Hsf2bp						Msmo1						Map3k8		Gm19619		Nsun5			H2-Q2		Hel308	C5ar1	Phf6	Omt2b	Ap2s1								Pkhd1			Fam129c
					Hvcn1						Msto1						Mapkapk3		Gm1966		Ntmt1			H2-T3		Hemgn	C730027P07Rik	Phlpp	Osbpl5	Rimbp3								Pla2g2d			Fam133b
					Hyal1						Mtap						Mars		Gm19757		Nucb1			H6pd		Hfe	C79407	Pik3ca	Ostf1	Atr								Pld2			Fam136a
					Hyal3						Mthfd1						Mat2a		Gm20172		Nudcd1			Haao		Hgs	C87436	Pik3cd	P140	AC164410.5								Plekha6			Fam149b
					Hykk						Mthfd1l						Mb21d1		Gm20187		Nudt19			Hacl1		Hhat	C8g	Pik3r1	P2rx1	Tgm2								Plekhh2			Fam161b
					Idua						Mthfd2						Mbd2		Gm20300		Nudt5			Hdac5		Hiat1	CAAA01141682.1.1.67857-1	Pilra	Pacs2	Hist1h1t								Plp1			Fam174b
					Ifit1						Mtrr						Mbd3		Gm20337		Nufip1			Hexb		Hibch	Cabc1	Pilrb1	Paics	Ifi35								Plp2			Fam185a
					Ifitm10						Mvd						Mbnl3		Gm20362		Nup160			Hint3		Hif1an	Cabin1	Pilrb2	Pan3	Hmg20a								Pnpla1			Fam193b
					Ift46						Mxra8						Mcm10		Gm20554		Nup188			Hist2h2be		Hist1h2ad	Cables2	Pip4k2a	Pdap1	Hivep3								Pnpla3			Fam208b
					Igf2bp1						Mybbp1a						Mcm2		Gm20605		Nup43			Hist3h2a		Hist1h2ao	Cacna1b	Pitpnc1	Pdcd6	C330023M02Rik								Pogk			Fam214b
					Igj						Myc						Mcm3		Gm20752		Nup62			Hivep1		Hist1h3d	Cacna1c	Pja2	Pde4d	Bbs12								Pold4			Fam219a
					Igsf3						Mydgf						Mcm4		Gm21284		Nup85			Hjurp		Hist1h4d	Cacna1d	Pkp3	Pde5a	Irf9								Polq			Fam45a
					Ikbip						Naa10						Mcm5		Gm26705		Nup93			Hmcn1		Hist1h4j	Cacna2d2	Pkp4	Pde7a	Apof								Polr1a			Fam46c
					Ikzf3						Naa15						Mcm6		Gm3002		Nus1			Hmgn2		Hist1h4m	Cacna2d4	Plagl2	Pde8a	1810006K21Rik								Polr3e			Fam60a
					Il17rd						Naa25						Mcm7		Gm4262		Nxn			Hmmr		Hist2h2aa2	Cacnb2	Plaur	Pdha1	Stk19								Pot1b			Fam63a
					Il1f9						Naa50						Mcoln2		Gm4285		Nxpe3			Hnrnpll		Hist2h2ab	Cacnb4	Plcl1	Pdpk1	Ccar1								Pou3f1			Fam63b
					Il5ra						Nabp1						Mdfic		Gm4791		Nxt1			Homez		Hist2h2ac	Camk2a	Plcl2	Pdxdc1	Pdia4								Ppa1			Fam78a
					Intu						Nacc2						Mdh2		Gm4944		Oas3			Hoxa5		Hist2h2be	Camk2b	Plec1	Pftk1	Lrp12								Ppan			Fam83f
					Itgb6						Naf1						Mdn1		Gm4981		Ogfod3			Hpgds		Hist2h3c1	Camk2d	Plekha2	Phactr4	Jmjd3								Ppp1r12b			Fam92a
					Itm2a						Nans						Mecr		Gm5069		Ola1			Hrh2		Hmbs	Camkk1	Plekha5	Phf8	Mfhas1								Ppp1r14b			Fancc
					Itsn1						Nap1l1						Memo1		Gm5464		Orc1			Hs3st4		Hmgb2	Cand1	Plxdc2	Phospho1	Fbxo3								Ppp4r1l-ps			Farsb
					Jph4						Nars						Mettl1		Gm5595		Orc2			Hscb		Hnrnpa1	Cant1	Plxnc1	Pi4ka	Arap1								Pprc1			Fas
					Jpx						Nars2						Mettl13		Gm5607		Orc6			Hsf2bp		Hnrnpa3	Cap1	Pmaip1	Pibf1	AL732624.6-1								Prkag3			Fastkd2
					Jup						Nasp						Mettl16		Gm5779		Osbpl5			Hspb11		Hoxa3	Capn1	Pmepa1	Pick1	Egr1								Prkar2a			Fbl
					Kalrn						Nat10						Mettl20		Gm6093		P2ry1			Hspbap1		Hoxa5	Capn11	Pofut1	Pigu	Tpbpa								Prkca			Fbxl12
					Katnal1						Nbn						Mettl22		Gm6313		P2ry10			Hvcn1		Hoxa6	Capn2	Pold4	Pim3	Clic4								Prlr			Fbxl12os
					Kcna2						Ncapg						Mettl23		Gm6602		P4ha1			Hyal1		Hoxa7	Capn5	Poli	Pip5kl1	Mov10								Prmt3			Fbxo24
					Kcnb1						Ncapg2						Mex3a		Gm7102		P4hb			Hykk		Hps6	Caprin2	Polr1d	Pkd1	Tgfb1i1								Prmt7			Fbxo27
					Kcnc1						Ncaph						Mif		Gm7609		Paics			Hyls1		Hs2st1	Capsl	Pols	Plau	Pate2								Prr11			Fbxo32
					Kcnh3						Ncl						Mina		Gm8234		Papd7			I730030J21Rik		Hs3st3b1	Capza2	Ppa2	Plcd1	Zfp458								Prrx1			Fbxo43
					Kcnip2						Ndc1						Mir17hg		Gm8369		Paqr4			Ick		Hsd17b3	Car11	Ppard	Plekhg5	Lysmd4								Prune2			Fcgr2b
					Kcnn1						Ndrg1						Mms22l		Gm8909		Park7			Icos		Hsdl2	Car12	Ppil4	Pln	Lipe								Psat1			Fdps
					Kcnq1ot1						Ndufa1						Mnda		Gm9159		Pask			Icosl		Hsf2	Carf	Ppm1h	Plod3	Nubp2								Psd3			Fen1
					Kctd14						Ndufa11						Mogs		Gm9776		Pbdc1			Idua		Hspa5	Casp6	Ppm1l	Pm20d1	Irak2								Psg23			Fer1l5
					Kdelc2						Ndufa12						Morf4l2		Gm9926		Pcbp1			Iffo1		Hspa8	Casr	Ppp2cb	Podnl1	Zdhhc8								Psmb11			Fh1
					Kif11						Ndufa2						Mov10		Gmeb1		Pcgf2			Ifi27l2a		Hspa9	Cast	Ppp3cc	Pold3	Trpv2								Ptchd1			Fibcd1
					Kif24						Ndufa3						Mphosph10		Golga7b		Pcna			Ifi47		Hspb11	Cbfa2t3	Prkacb	Polg	4930579K19Rik								Ptcra			Fignl1
					Kit						Ndufa4						Mphosph6		Gpcpd1		Pcyt2			Ifit1		Huwe1	Cbfb	Prkar1b	Polr1b	Slc13a1								Ptk6			Fkbp1a
					Kl						Ndufa9						Mpp6		Gpm6b		Pdap1			Ifit3		Iars2	Cbln3	Prkca	Polr2a	Gatc								Ptpn14			Fkbp2
					Klhl41						Ndufab1						Mri1		Gpnmb		Pdcd11			Ifitm10		Idh3b	Cbx3	Prkch	Pom121	Rraga								Ptprb			Fkbp4
					Klhl7						Ndufaf4						Mrm1		Gpr137b-ps		Pde5a			Ift46		Ido2	Cbx7	Prkcq	Pomgnt1	Gtf2a2								Pus1			Fkbp5
					Kremen2						Ndufaf6						Mrpl12		Gpr157		Pdf			Ift80		Ier5	Ccar1	Prps1	Pomp	Mthfd2								Pusl1			Fktn
					L3mbtl4						Ndufb2						Mrpl13		Gpr174		Pdia4			Igf1r		Ifi27l1	Ccbp2	Prrg4	Ppat	1700081D17Rik								Pwp2			Fmnl3
					LOC330796						Ndufb6						Mrpl14		Gpr183		Pdia6			Igf2bp1		Ifi27l2a	Ccdc100	Psmb8	Ppcdc	Slc10a1								Pycr1			Fmo5
					Lama1						Ndufb7						Mrpl17		Gpr68		Pdp1			Igsf3		Ifit1	Ccdc102a	Ptpn1	Ppp1cc	Pcdhgb4								Pyhin1			Fntb
					Lcmt2						Ndufc2						Mrpl20		Gpr98		Pdss1			Iigp1		Ifng	Ccdc109a	Ptpn13	Ppp2r5a	Commd10								Rab33b			Foxo4
					Ldhb						Ndufs6						Mrpl21		Gprc5b		Pdxk			Ikbip		Ifrd2	Ccdc109b	Ptpn14	Ppp2r5c	Dazap1								Rab37			Foxred2
					Ldlrad2						Ndufv1						Mrpl23		Gprc5c		Pdxp			Ikbke		Ift74	Ccdc11	Ptpra	Ppp4r2	Osbpl2								Rab6b			Fpgs
					Lepr						Neb						Mrpl36		Gramd1a		Pear1			Ikzf2		Igfbp6	Ccdc114	Ptprc	Pprc1	Itga9								Rad1			Frat2
					Lifr						Nedd4						Mrpl38		Grik5		Pebp1			Il16		Ighmbp2	Ccdc115	Ptprj	Pram1	Mef2c								Ranbp3l			Frmd4b
					Lix1						Nefh						Mrpl42		Grin2b		Pelp1			Il17rd		Igsf9	Ccdc126	Ptprk	Prelid1	Myo1c								Rasgef1a			Frmd6
					Loxl2						Nelfe						Mrpl47		Grk1		Pepd			Il1f9		Iigp1	Ccdc135	Pura	Prkab2	E030011O05Rik								Rbfox3			Fry
					Lpar6						Neto2						Mrpl54		Grk4		Per3			Il5ra		Il10rb	Ccdc136	Rab11fip3	Prkag1	Tmem140								Rbm11			Fryl
					Lpl						Nfatc2						Mrps10		Grk5		Pes1			Il7r		Il17c	Ccdc19	Rab19	Prpf18	Sesn3								Rbm19			Ftsj3
					Lppr4						Nfil3						Mrps12		Grm1		Pfdn1			Inadl		Il20rb	Ccdc3	Rab20	Prss16	Igf1r								Rbms3			Fuca2
					Lrp2						Nfix						Mrps15		Gse1		Pfdn6			Inpp1		Il31	Ccdc33	Rab37	Prx	Gimap1								Rcc1			Fut10
					Lrp4						Nfkbiz						Mrps18b		Gsn		Pgk1			Inpp4a		Ing1	Ccdc45	Rabepk	Psd	BC051227								Rcl1			Fut7
					Lrrc14b						Nhp2						Mrps2		Gstt2		Phb2			Inpp5a		Ino80	Ccdc47	Rabgap1l	Psma2	Timd2								Rcn1			G3bp1
					Lrrc17						Nhp2l1						Mrps22		Gtdc1		Phgdh			Insr		Inpp5e	Ccdc50	Rabl5	Psmb9	Slmap								Rdh1			G6pc3
					Lrrc2						Nifk						Mrps27		Gtf2ird1		Piezo1			Intu		Inpp5f	Ccdc59	Rad52	Psmd7	Kbtbd3								Rdh18-ps			Gabrr2
					Lrrc3						Nkg7						Mrps28		Gucd1		Pigu			Ipcef1		Insc	Ccdc63	Raet1c	Psmg4	Thoc1								Rdh9			Gadd45b
					Lrrc8e						Nkrf						Mrps34		Gucy1a2		Pigw			Irf1		Ints5	Ccdc64b	Rai1	Ptcd1	Sri								Reep3			Gadd45g
					Ly6a						Nle1						Mrps7		Gzmk		Pik3cd			Irf4		Invs	Ccdc71	Ralgds	Ptchd3	C5ar1								Rell1			Gale
					Lztfl1						Nln						Mrto4		H2-DMb1		Pik3r5			Irf6		Ippk	Ccdc73	Ranbp2	Pten	Zfp3								Repin1			Galm
					Mageb16-ps1						Nme1						Ms4a6d		H2-DMb2		Pim2			Irf9		Iqcc	Ccdc80	Ranbp9	Ptger3	Zfp523								Rev1			Galnt10
					Maoa						Nme2						Msh6		H2-Ea-ps		Pinx1			Irgm1		Iqce	Ccdc87	Rap1gds1	Ptges3	4930560E09Rik								Rexo2			Galnt9
					45356						Nme4						Msmo1		H2-K2		Pitrm1			Irgm2		Irak4	Ccdc88c	Rapgef4	Ptma	Stat5b								Rft1			Ganc
					Mc1r						Nmral1						Msto1		H2-Oa		Pkd1l3			Isoc2b		Irgq	Ccdc97	Rasa3	Pxt1	Ston2								Rgmb			Gapdh
					Mcc						Noa1						Mtap		H2-Ob		Pkm			Itga10		Itga1	Ccdc99	Rasgrp1	Pycrl	Reep6								Rgs16			Gar1
					Mccc1os						Nob1						Mthfd1		H2-Q10		Pla2g12a			Itga2b		Itga4	Ccin	Rassf5	Qprt	Stag1								Rgs17			Gars
					Mcidas						Noc3l						Mthfd1l		H2-Q2		Plac8			Itga3		Itpr3	Ccl3	Rbms1	Rab11fip2	CT030190.9								Rgs3			Gas5
					Mcmdc2						Noc4l						Mthfd2		H2-T24		Plbd2			Itga4		Jak2	Ccl5	Rbpj	Rab24	Itpka								Rgs7bp			Gas7
					Me3						Nol11						Mtrr		H2-T3		Plekhg3			Itga7		Jmjd2a	Ccm2	Rcan3	Rabac1	Klk9								Rhob			Gata3
					Med12l						Nol6						Mvd		H6pd		Plk4			Itgb1		Katna1	Ccnd2	Rcsd1	Rabggta	Setd7								Rhox8			Gbp10
					Meg3						Nol8						Mxra8		Haao		Plp2			Itgb6		Kbtbd4	Ccne1	Reep3	Rabl3	AC136743.5								Ripply3			Gbp11
					Mei4						Nol9						Mybbp1a		Hacl1		Pmaip1			Itsn1		Kcnd3	Ccnjl	Relt	Rad23a	Polk								Rmi2			Gbp4
					Mettl21e						Nolc1						Myc		Hdac5		Pmf1			Izumo1r		Kcnip4	Ccno	Repin1	Rad51	AC126932.4								Rnaset2b			Gcat
					Mfsd11						Nom1						Mydgf		Hexb		Pmm1			Jak1		Kcnj10	Ccr6	Rere	Rad51ap1	4732471J01Rik								Rnd1			Gcn1l1
					Mgme1						Nomo1						Myo6		Hint3		Pno1			Jak2		Kctd1	Ccrl2	Rfc4	Rad54l	Zcchc7								Rnf150			Gcnt1
					Mid1						Nop10						Naa10		Hist2h2be		Pnpo			Jph4		Kctd10	Ccrn4l	Rgs3	Raf1	Tanc1								Rnf157			Gcsh
					Mmachc						Nop14						Naa15		Hist3h2a		Pogk			Jpx		Kctd11	Ccs	Rhoq	Ralbp1	Taf5								Rorb			Gemin4
					Mpeg1						Nop16						Naa25		Hivep1		Pola1			Jup		Kctd5	Cct5	Rilpl1	Ranbp6	Ablim1								Rpap3			Gemin6
					Mplkip						Nop2						Naa50		Hjurp		Pold2			Kalrn		Kdelc1	Cd163l1	Rin3	Rap2c	Ndfip2								Rrp12			Gemin8
					Mpv17						Nop56						Nabp1		Hmcn1		Pole			Kansl1l		Keap1	Cd200r3	Riok1	Rapgef1	Acvrl1								Rrp9			Gfer
					Mpv17l						Nop58						Nacc2		Hmgn2		Pole2			Katnal1		Kif13b	Cd226	Riok3	Rassf2	Chn2								Rrs1			Gfi1
					Mroh2a						Npm1						Naf1		Hmmr		Pole3			Katnb1		Kif16b	Cd248	Rnf114	Rbm12	Dok4								Rtfdc1			Ggact
					Ms4a6c						Npm3						Nans		Hnrnpll		Pole4			Kcnb1		Klhdc3	Cd274	Rnf157	Rbm14	Sec23a								Rtkn2			Ggt5
					Myb						Nrm						Nap1l1		Homez		Polr2f			Kcnf1		Klhdc8a	Cd28	Rnf43	Rbm16	Lman2l								Rtp3			Ggta1
					Myo1f						Nsun2						Nars		Hoxa5		Polr2h			Kcnip2		Klhl12	Cd48	Rora	Rbm17	AC087336.5								Runx1t1			Ghdc
					Myoz3						Nsun5						Nars2		Hpgds		Polr3b			Kcnq1ot1		Klhl5	Cd68	RP23-115O3.2	Rbm39	Klra12								Ruvbl2			Gins1
					N6amt1						Ntmt1						Nasp		Hrh2		Polr3e			Kctd14		Klraq1	Cd69	RP23-123G8.2	Rbp7	Zbtb41								Ryr2			Gins2
					Nat9						Nudc						Nat10		Hs3st4		Polr3g			Kdelc2		Kpna1	Cd84	RP23-311O20.2	Rcc1	RP23-123G8.2								Sac3d1			Gjc3
					Nav1						Nudcd1						Nbn		Hscb		Polr3h			Kdm5b		Kpna3	Cd8a	Rpap2	Rdx	Iws1								Samd4			Gla
					Ncam1						Nudt19						Ncapg		Hsf2bp		Polr3k			Khk		Kpna4	Cd8b1	Rpl27	Reep4	Rbm7								Samd8			Glipr2
					Ndufaf7						Nudt5						Ncapg2		Hspb11		Ppia			Kif11		Kpnb1	Cd97	Rprd1b	Retsat	Acad10								Sap18			Glrx2
					Neurl1b						Nufip1						Ncaph		Hspbap1		Ppid			Kif21b		Kras	Cdc20	Rps15	Rexo4	Proc								Sass6			Glt8d1
					Neurl3						Nup160						Ncl		Hvcn1		Ppie			Kif22		Ktelc1	Cdc25a	Rrp12	Rfc1	Npas2								Scd3			Gm10640
					Nfia						Nup188						Ncoa3		Hyal1		Ppif			Kif24		Kti12	Cdc37	Rsbn1l	Rgl1	Ars2								Scn2b			Gm10653
					Nhlh2						Nup205						Ndc1		Hyal3		Ppil1			Kifc2		l7Rn6	Cdc42ep4	Rundc1	Rhebl1	Phf6								Scpep1os			Gm10789
					Nhsl1						Nup43						Ndrg1		Hykk		Ppm1g			Kl		Lace1	Cdc42se2	Runx1	Rhobtb1	St3gal2								Scube2			Gm10791
					Nip7						Nup62						Ndufa1		Hyls1		Ppp1r3e			Klc4		Lamb3	Cdc6	Runx2	Rlbp1l1	Serpina3h								Sdad1			Gm10825
					Nkain3						Nup85						Ndufa11		I730030J21Rik		Ppp5c			Klhl24		Lap3	Cdca5	Runx3	Rln3	Gpr77								Sec24a			Gm10845
					Nlrp1a						Nup93						Ndufa12		Ick		Prdx1			Klhl3		Lasp1	Cdca8	S100a1	Rnf11	Fgl2								Sema3e			Gm11127
					Nmnat2						Nus1						Ndufa2		Icos		Prdx6			Klhl41		Lat	Cdh23	S100a10	Rnf111	4933407L21Rik								Setd6			Gm11974
					Nmrk1						Nxn						Ndufa3		Icosl		Prelid2			Klhl6		Lbh	Cdipt	Sag	Rnf144b	Pklr								Sfxn1			Gm12018
					Nmrk2						Nxt1						Ndufa4		Idua		Prep			Klhl7		Lclat1	Cdk5rap1	Samhd1	Rnf150	Fen1								Sfxn4			Gm12250
					Nol3						Oas3						Ndufa9		Iffo1		Prim2			Klrd1		Lgals3	Cdkl4	Samsn1	Rnf151	Ccdc115								Sgol2a			Gm12942
					Notch3						Odc1						Ndufab1		Ifi27l2a		Prkar2a			Kmt2a		Lgals7	Cdkn2c	Satb1	Rnf187	0610009D07Rik								Sgpp2			Gm14005
					Npy1r						Ogfod3						Ndufaf4		Ifi47		Prkca			Krba1		Lgtn	Cdyl2	Scfd2	Rnf41	AC131692.5-3								Sgsm1			Gm14403
					Nr2f2						Ola1						Ndufaf6		Ifit1		Prkrir			Kremen2		Lincr	Ceacam16	Sdf4	Rngtt	Clk1								Sh3bp1			Gm14446
					Nrxn3						Orc1						Ndufb2		Ifit3		Prmt3			Ksr2		Lingo3	Cenpp	Sec22c	Rnmt	H2-T24								Shmt2			Gm15708
					Nsl1						Orc2						Ndufb6		Ifitm10		Prmt5			L3mbtl4		Llgl2	Cetn4	Sell	Rock2	Lcat								Siglech			Gm16070
					Ntf5						Orc6						Ndufb7		Ift46		Pros1			Lag3		Lmo2	Cfdp1	Selp	Rom1	Orc1l								Sigmar1			Gm16157
					Ociad2						Osm						Ndufc2		Ift80		Prpf19			Lama1		Lnp	Cflar	Sema3b	RP23-163J20.1	Kcnn4								Sirpa			Gm16576
					Olfr613						P4hb						Ndufs6		Igf1r		Psat1			Lamc1		Lrp1	Cgnl1	Sema4b	RP23-303F24.3	Zufsp								Ska3			Gm16675
					Olfr856-ps1						Pa2g4						Ndufv1		Igf2bp1		Psma5			Lax1		Lrrc31	Cgrrf1	Sema4d	RP23-455G15.5	Son								Slamf6			Gm17296
					Onecut2						Pabpc4						Neb		Igj		Psma7			Lbh		Lrrc40	Chaf1a	Sema4f	Rpl35a	Sar1a								Slc15a1			Gm17644
					Oplah						Paics						Nedd4		Igsf3		Psmb2			Lcmt2		Lrrc42	Chchd4	Serpina3g	Rpl5	Kif5a								Slc17a8			Gm17821
					Otog						Papd7						Nefh		Iigp1		Psmb3			Ldhb		Lrrc43	Chd7	Serpina3h	Rprd2	Gpr55								Slc18b1			Gm19434
					Oxsm						Paqr4						Nelfe		Ikbip		Psmb5			Ldlrad2		Lrrc55	Chd9	Serpinb9	Rps11	Lcp2								Slc1a2			Gm1966
					P3h3						Park7						Neto2		Ikbke		Psmc4			Ldlrad4		Ly6c1	Chic1	Sgk3	Rps14	Anapc11								Slc23a1			Gm19757
					Padi2						Pask						Nfatc2		Ikzf2		Psmc5			Lef1		Ly75	Chkb	Sgms1	Rps28	Rnf12								Slc26a10			Gm20172
					Pappa						Pbdc1						Nfic		Ikzf3		Psmd1			Leprot		Ly9	Chm	Sh3bp1	Rps3a	Cst7								Slc26a11			Gm20187
					Pclo						Pcbp1						Nfil3		Il16		Psmd3			Letm2		Lyrm7	Chmp4b	Sh3bp2	Rps6ka3	Gin1								Slc27a1			Gm20300
					Pcsk1						Pcgf2						Nfix		Il17rd		Psmd6			Lgals8		Lysmd1	Chmp6	Sh3bp4	Rpsa	Stard10								Slc28a3			Gm20337
					Pcsk5						Pcgf6						Nfkbiz		Il1f9		Psmd7			Lifr		Magi1	Chst11	She	Rrs1	Parp11								Slc35f1			Gm20362
					Pde4c						Pcna						Nhp2		Il5ra		Psme2			Lims1		Mamdc4	Chsy1	Shroom3	Rshl1	Nbn								Slc36a1os			Gm20605
					Pdxk-ps						Pcsk4						Nhp2l1		Il7r		Psme3			Litaf		Manba	Chuk	Sigirr	Rtn2	Ehd2								Slc38a6			Gm3002
					Pdzd2						Pcyt2						Nifk		Inadl		Psmg1			Lix1		Map2k2	Churc1	Sipa1l1	Rwdd2b	1700049J03Rik								Slc39a11			Gm4262
					Pgap2						Pdap1						Nipa1		Inpp1		Psmg2			Lmbrd1		Map3k11	Cirbp	Sirt6	Rwdd3	Fam160a2								Slc5a12			Gm4285
					Phactr1						Pdcd11						Nkg7		Inpp4a		Psmg3			Lmntd2		Map3k12	Cisd2	Skap1	Sap30bp	Ryr1								Slc6a19			Gm4791
					Phex						Pdf						Nkrf		Inpp5a		Psmg4			LOC330796		Map3k4	Cish	Ski	Sbno1	Mbd2								Slc6a2			Gm4944
					Phf14						Pdia4						Nle1		Insr		Ptges3			Lpl		Map3k8	Ckm	Slc12a8	Sdc4	Appl1								Slc6a20b			Gm4981
					Phkg1						Pdia6						Nln		Intu		Ptk2			Lppr4		Map4k5	Clcn5	Slc15a1	Sdcbp2	Ncoa2								Slc7a1			Gm5595
					Pi15						Pdp1						Nme1		Ipcef1		Ptpmt1			Lpxn		Mapk1	Clcn6	Slc1a2	Sdha	2310046K01Rik								Slc7a14			Gm5607
					Piezo2						Pdss1						Nme2		Irf1		Ptpn12			Lrig1		Mbip	Cldn13	Slc25a24	Seh1l	677156								Slc7a2			Gm5779
					Pigp						Pdxk						Nme4		Irf4		Ptpn4			Lrp2		Mc1r	Cldn4	Slc25a30	Sema4c	Tmem208								Slc7a5			Gm6756
					Pisd-ps2						Pdxp						Nmral1		Irf6		Ptprs			Lrp4		Mccc1	Cldnd2	Slc25a41	Senp1	Pion								Slc8a1			Gm7102
					Pkhd1						Pebp1						Noa1		Irf7		Pus7l			Lrrc1		Mcoln1	Clec16a	Slc2a1	Serf1	CT033797.5								Slc9a9			Gm8369
					Pla2g2d						Pelp1						Nob1		Irf9		Pvt1			Lrrc14b		Mea1	Clic4	Slc30a4	Sertad1	Jmjd1c								Smc6			Gm8909
					Pld2						Pepd						Noc3l		Irgm1		Pwp1			Lrrc17		Med13l	Clk1	Slc30a7	Sertad3	Clcf1								Smco1			Gm9159
					Plekhh2						Per3						Noc4l		Irgm2		Pycrl			Lrrc3		Med20	Clk3	Slc35b4	Setdb2	2010003K11Rik								Smpd5			Gmds
					Plp1						Pes1						Nol11		Isg15		Qdpr			Lrrc8e		Med21	Clpp	Slc37a3	Sf3a3	AL732543.8								Smtnl2			Gmnn
					Pnpla1						Pfas						Nol6		Isoc2b		Qtrt1			Lrrk2		Meig1	Clptm1l	Slc4a4	Sf4	Notch3								Smyd2			Gnl2
					Pnpla3						Pfdn1						Nol8		Itga10		Rab3d			Lrsam1		Meis1	Clpx	Slc9a9	Sfrs1	Nr4a1								Smyd4			Golt1b
					Pogk						Pfdn6						Nol9		Itga2b		Rad51			Ly86		Mepce	Cltc	Slco3a1	Sfrs15	Dip2b								Snapc4			Gp49a
					Pold4						Pgk1						Nolc1		Itga3		Rangap1			Lyn		Mettl1	Cluap1	Sltm	Sh3glb1	AC140307.3-1								Snhg11			Gpatch4
					Polq						Phb						Nom1		Itga4		Rars			Lypd6b		Mettl10	Cmas	Smad3	Sh3kbp1	Zfp608								Snrpa			Gpcpd1
					Pot1b						Phb2						Nomo1		Itga7		Rasa4			Lyz2		Mex3a	Cmbl	Smad7	Shoc2	Ptk2								Soat2			Gpn1
					Pou3f1						Phc3						Nop10		Itgb1		Rasgrf2			Lztfl1		Mex3d	Cmc1	Smap2	Skil	Triap1								Socs1			Gpr137b-ps
					Ppp1r12b						Phgdh						Nop14		Itgb6		Rbbp7			Maf		Mfap1a	Cmpk2	Smarce1	Skp1a	2700023E23Rik								Soga1			Gpr146
					Ppp4r1l-ps						Piezo1						Nop16		Itm2a		Rbm19			Malat1		Mfsd7b	Cmtm7	Smyd3	Sla	Ubxn7								Sox11			Gpr15
					Prkag3						Pigu						Nop2		Itsn1		Rbm3			Maml3		Micall1	Cndp2	Snx12	Slbp	Chkb								Sox2ot			Gpr174
					Prlr						Pigw						Nop56		Izumo1r		Rbmxl1			Map2k6		Mier1	Cnga1	Son	Slc11a1	Tfip11								Sox5			Gpr183
					Prr11						Pim1						Nop58		Jak1		Rcl1			Map3k1		Mks1	Cnga4	Sorcs2	Slc13a3	Ccdc47								Sox7			Gprc5c
					Prrx1						Pim2						Npm1		Jak2		Rdh13			Map3k14		Mlh1	Cngb1	Spag1	Slc16a6	6030446N20Rik								Spc24			Gps1
					Prune2						Pim3						Npm3		Jph4		Reck			Map4k4		Mll2	Cnksr1	Spag9	Slc16a8	Il12rb2								Srm			Gpx1
					Psd3						Pinx1						Nrm		Jpx		Recql4			Map7		Mll5	Cnksr3	Spata5	Slc1a7	Depdc5								Srr			Gramd1a
					Psg23						Pitrm1						Nsun2		Jup		Repin1			Marcks		Mmgt2	Cnot3	Specc1l	Slc22a23	Gcnt2								St3gal6			Grasp
					Psmb11						Pja1						Nsun5		Kalrn		Rev1			Mast1		Mnat1	Cnot4	Spef2	Slc25a12	Ehmt2								St7l			Grik5
					Ptchd1						Pkd1l3						Ntmt1		Kansl1l		Rfc3			Mast4		Moap1	Cnot6l	Spred2	Slc25a28	Rshl2a								Stag3			Grk1
					Ptcra						Pkm						Nucb1		Katnal1		Rfc4			Matk		Mobkl1a	Cnpy1	Srgap3	Slc25a37	Osbpl9								Stat5a			Grk5
					Ptk6						Pkp4						Nudc		Katnb1		Rfc5			Mbnl2		Mon2	Cntf	Ssbp2	Slc25a38	Brip1								Steap2			Grm1
					Ptpn14						Pla2g12a						Nudcd1		Kcna2		Rgmb			Mc1r		Morc4	Cntn1	Ssbp3	Slc29a2	Tug1								Stip1			Grpel1
					Ptprb						Plac8						Nudt19		Kcnb1		Rgs1			Mcc		Morf4l2	Cntnap1	Ssh2	Slc2a3	Mat2a								Stx3			Grwd1
					Pycr1						Plbd2						Nudt5		Kcnc1		Rhob			Mcidas		Morn1	Coasy	St3gal2	Slc35b2	Nkg7								Stxbp4			Gse1
					Pydc3						Plekha6						Nufip1		Kcnf1		Riok2			Mcmdc2		Mosc2	Cog7	St6gal1	Slc38a11	Ahrr								Sumf2			Gsn
					Pydc4						Plekhg3						Nup160		Kcnh2		Ripk3			Mcu		Mphosph8	Col18a1	St7	Slc39a11	Nipsnap3a								Syne1			Gspt1
					Pyhin1						Plk4						Nup188		Kcnh3		Rmdn3			Me3		Mpp2	Commd10	St8sia1	Slc39a5	Gnb1								Syt12			Gsr
					Rab33b						Plp2						Nup205		Kcnip2		Rnaseh2a			Med12l		Mpp5	Commd7	St8sia6	Slc41a1	AL683890.7-1								Syt15			Gstcd
					Rab37						Pmaip1						Nup43		Kcnn1		Rnaseh2b			Med13l		Mrpl12	Commd8	Stag1	Slc46a3	Gstt2								Syt6			Gstp1
					Rab6b						Pmf1						Nup62		Kcnq1ot1		Rnf126			Med7		Mrpl13	Comtd1	Stambpl1	Slc4a7	Hps4								Sytl1			Gstt2
					Rad1						Pmm1						Nup85		Kctd14		Rnmtl1			Meg3		Mrpl15	Coro1c	Stat4	Slc7a1	Lmna								Sytl4			Gtdc1
					Ranbp3l						Pno1						Nup93		Kdelc2		Rnps1			Mei4		Mrpl21	Coro6	Stat5b	Slc7a5	Copb2								Taf4b			Gtf2f2
					Rasgef1a						Pnpo						Nus1		Kdm5b		Romo1			Mettl21e		Mrpl3	Cox10	Stat6	Slco4a1	Il16								Tbc1d24			Gtf2h4
					Rbfox3						Pogk						Nxn		Khk		Rpf2			Mex3b		Mrpl33	Cox18	Stau2	Slfn10	Capn2								Tbl3			Gtpbp4
					Rbm11						Pola1						Nxpe3		Kif11		Rpl22l1			Mfge8		Mrpl44	Cox5a	Stk39	Slfn8	Commd7								Tbrg3			Guk1
					Rbms3						Pold1						Nxt1		Kif21b		Rpl28			Mfhas1		Mrpl49	Cox6a1	Stoml1	Smarcc2	Mylc2b								Tbrg4			Gusb
					Rdh1						Pold2						Oas3		Kif22		Rpl35			Mfsd11		Mrpl50	Cox6c	Ston2	Snap29	5630401D24Rik								Tbx18			Gzma
					Rdh18-ps						Pole						Odc1		Kif24		Rpn1			Mfsd6		Mrpl51	Cox7a2	Syne1	Snrnp27	St6gal1								Tbx3			Gzmb
					Rdh9						Pole2						Ogfod3		Kifc2		Rpn2			Mgat5		Mrps18c	Cox8a	Syt6	Snrpa1	Olah								Tc2n			Gzmm
					Reep3						Pole3						Ola1		Kit		Rpp14			Mgme1		Ms4a4b	Cpd	Taf11	Snx32	Mapkapk3								Tcerg1			H2-DMb1
					Rell1						Pole4						Orc1		Kl		Rpp38			Mib2		Ms4a4d	Cpne6	Taf5	Sorcs3	Tmem62								Tcf7l2			H2-DMb2
					Rft1						Polr1a						Orc2		Klc4		Rps12			Mical1		Msh4	Cpox	Tagln2	Sost	Txlna								Tcta			H2-Ea-ps
					Rgs16						Polr1b						Orc6		Klhl24		Rps2			Mical3		Msh5	Cpsf2	Tap1	Sox5	Golga7								Tdgf1			H2-K2
					Rgs17						Polr2f						Osbpl5		Klhl3		Rps25			Mid1		Mtap7d1	Cpt1b	Tap2	Spcs1	Rabl5								Tenm4			H2-Ke6
					Rgs3						Polr2h						Osm		Klhl41		Rps27l			Miip		Mtbp	Cpt2	Tapbpl	Spin2	Patl1								Tesc			H2-Oa
					Rgs7bp						Polr2l						P2ry1		Klhl6		Rpusd2			Milr1		Mtmr7	Creb1	Tapt1	Spns2	Nrl								Tet1			H2-Q10
					Rhox8						Polr3b						P2ry10		Klhl7		Rrm1			Mmachc		Muted	Crebl2	Tbc1d1	Spns3	Dpf3								Tex9			H2-Q2
					Ripply3						Polr3d						P4ha1		Klrd1		Rrm2			Mmd		Myh11	Crlf1	Tbc1d16	Spry1	Fscn3								Tfap2b			H2-T24
					Rmi2						Polr3e						P4hb		Kmt2a		Rrp7a			Mob3b		Myh9	Crot	Tbc1d22a	Srfbp1	B430006D22Rik								Tfap4			H2-T3
					Rnaset2b						Polr3g						Pa2g4		Krba1		Rsl1d1			Mpeg1		Myl6b	Crtac1	Tbc1d4	Sssca1	Ripk4								Tfcp2			H2afy
					Rnd1						Polr3h						Pabpc4		Kremen2		Rsl24d1			Mplkip		Mylip	Crybb1	Tbc1d5	St6galnac3	AC126262.4-2								Tfcp2l1			H6pd
					Rnf150						Polr3k						Paics		Ksr2		Ruvbl1			Mpv17		Myo18b	Cryz	Tbcd	St6galnac4	Gpr125								Tfdp1			Haao
					Rnf157						Pop1						Papd7		L3mbtl4		Ruvbl2			Mroh2a		Myo1d	Csad	Tbkbp1	Stk17b	Trib3								Tgfb3			Hacl1
					Rorb						Ppa1						Paqr4		Lag3		Rwdd1			Msh5		Mysm1	Csf2	Tcf7l2	Stradb	AC153565.5								Tgfbr3			Hars
					Rtfdc1						Ppan						Park7		Lama1		Rxra			Msrb2		N4bp2l1	Cst7	Tec	Styxl1	Cyp27a1								Thsd4			Hat1
					Rtkn2						Ppat						Pask		Lamc1		S100a6			Mterf2		Nat10	Cstf3	Tet1	Suclg1	Cacna2d2								Timm17b			Hdac5
					Rtp3						Ppia						Pbdc1		Lax1		Sac3d1			Mtmr14		Nat5	CT009486.7-1	Tex2	Supt3h	Il2rb								Tirap			Hdac6
					Runx1t1						Ppic						Pcbp1		Lbh		Sae1			Mturn		Nbeal2	CT010583.8-2	Tg	Syt16	Cd84								Tln2			Hdgf
					Ryr2						Ppid						Pcgf2		Lcmt2		Samd1			Mxd4		Nbr1	CT025701.10	Tgds	Syt2	Abcg1								Tlr1			Heatr1
					Samd4						Ppie						Pcgf6		Lcn4		Samm50			Mylip		Ncapd2	CT030636.13	Tgfb1i1	Sytl2	Traf6								Tlr12			Heatr3
					Samd8						Ppif						Pcna		Ldhb		Sc5d			Myo1c		Nck1	CT033797.5	Tgfbr2	Syvn1	Mgl2								Tm6sf1			Hells
					Sap18						Ppil1						Pcsk4		Ldlrad2		Scamp4			Myo1f		Nckap1	CT485788.18-2	Tgfbr3	Tac4	Tacc1								Tmc2			Hexb
					Sass6						Ppm1g						Pcyt2		Ldlrad4		Scd2			Myoz3		Ncor2	Ctage5	Tgm2	Tacc3	Hint3								Tmem69			Hgh1
					Scd3						Ppm1j						Pdap1		Lef1		Scrn2			N6amt1		Ndel1	Ctdsp1	Tha1	Taf5l	Cbx7								Tmem88b			Hint3
					Scn2b						Ppp1r14b						Pdcd11		Lepr		Sdad1			Naaa		Ndufb8	Ctgf	Thex1	Taf6l	Icos								Tmie			Hipk2
					Scpep1os						Ppp5c						Pde5a		Leprot		Sdf2l1			Nab2		Ndufs3	Ctla2a	Thy1	Taf8	Pabpc1								Tnfrsf10b			Hirip3
					Scube2						Pprc1						Pdf		Letm2		Sec13			Nadsyn1		Necap1	Ctla2b	Timd2	Tardbp	Rprd1b								Tnfrsf11a			Hist3h2a
					Sema3e						Prdx1						Pdia4		Lgals8		Sema4f			Nat6		Nedd8	Ctnnbl1	Tm9sf4	Tars2	Bcas3								Tnfrsf14			Hivep1
					Sfxn4						Prdx4						Pdia6		Lifr		Sema7a			Nat9		Nek1	Ctnnd2	Tmcc1	Tas1r1	CAAA01140679.1.1.6228								Tnfsf8			Hjurp
					Sgol2a						Prdx6						Pdp1		Lims1		Serbp1			Nav2		Nell2	Ctrl	Tmcc3	Tbc1d7	I830012O16Rik								Tns4			Hk2
					Sgpp2						Prelid2						Pdss1		Lipa		Set			Ncam1		Net1	Ctsc	Tmem131	Tbcel	Birc6								Tomm40			Hmbs
					Sgsm1						Prep						Pdxk		Litaf		Setd6			Ncf2		Neu4	Ctsd	Tmem150	Tbl3	Cmbl								Tonsl			Hmgcr
					Siglech						Prim1						Pdxp		Lix1		Setd8			Ncln		Nfe2	Ctsf	Tmem163	Tdgf1	Tapbpl								Tpi1			Hmmr
					Sirpa						Prim2						Pear1		Lmbrd1		Sf3a1			Ndrg2		Nfkb2	Ctsz	Tmem173	Tekt2	Myo1g								Tpmt			Hn1l
					Ska3						Prkar2a						Pebp1		Lmntd2		Sf3b3			Ndufaf7		Nfkbil2	Cuedc2	Tmem194	Tex14	Fam107b								Tpx2			Hnrnpa1
					Slc15a1						Prkrir						Pelp1		LOC330796		Sfxn1			Neat1		Nfs1	Cugbp1	Tmem20	Tfb2m	Cyth1								Trabd2b			Hnrnpab
					Slc17a8						Prmt1						Pepd		Loxl2		Sfxn2			Neil1		Nin	Cuta	Tmem30a	Tgoln2	Apobec3								Trank1			Hnrnpd
					Slc18b1						Prmt3						Per3		Lpar6		Sgk1			Neu3		Nip7	Cux2	Tmem49	Th	Bex6								Trim12a			Hnrnpr
					Slc1a2						Prmt5						Pes1		Lpl		Sgsh			Neurl1b		Nle1	Cwc15	Tmem77	Thap11	Stat2								Trim12c			Homez
					Slc23a1						Prmt7						Pfas		Lppr4		Sh3bp2			Neurl3		Nmb	Cwf19l1	Tmtc4	Thnsl1	Tha1								Trim2			Hopx
					Slc26a10						Pros1						Pfdn1		Lpxn		Shfm1			Nf1		Nmnat2	Cxcl10	Tnf	Thsd4	Kdsr								Trim28			Hoxa5
					Slc27a1						Prpf19						Pfdn6		Lrig1		Shq1			Nfat5		Nod2	Cxcl9	Tnfrsf13b	Thumpd2	45539								Trim30b			Hpgds
					Slc28a3						Prpf31						Pgk1		Lrp2		Sil1			Nfkbia		Nomo1	Cxcr3	Tnfrsf18	Tiam2	Prpf31								Trim30d			Hprt
					Slc35f1						Psat1						Phb		Lrp4		Simc1			Nfkbie		Nop56	Cxcr5	Tnfrsf1b	Tigd2	Iqcd								Trim34a			Hrh2
					Slc36a1os						Psma5						Phb2		Lrrc1		Slamf1			Nhlh2		Nosip	Cyb5	Tnfrsf4	Tipin	Rnf213								Trim36			Hs3st4
					Slc38a6						Psma7						Phc3		Lrrc14b		Slamf6			Nhsl1		Npal3	Cybasc3	Tnfrsf8	Tjp3	Nit1								Trim43b			Hsd17b12
					Slc5a12						Psmb2						Phgdh		Lrrc17		Slbp			Nicn1		Npff	Cyp11a1	Tnfrsf9	Tln2	Alpk2								Trip4			Hsd17b7
					Slc6a19						Psmb3						Piezo1		Lrrc2		Slc25a1			Nip7		Nqo2	Cyp27a1	Tnfsf14	Tm7sf2	Bcr								Trmt61a			Hsf2bp
					Slc6a2						Psmb5						Pigu		Lrrc3		Slc25a15			Nkain3		Nr1h4	Cyp2t4	Tnfsf8	Tmc2	Gadd45b								Trpm3			Hsf4
					Slc6a20b						Psmc4						Pigw		Lrrc3b		Slc25a22			Nlrc4		Nr6a1	Cyp4f13	Tnip1	Tmed5	Dnahc2								Trub1			Hsp90aa1
					Slc7a14						Psmc5						Pik3cd		Lrrc8e		Slc25a25			Nlrp1a		Nrcam	Cyp4f41-ps	Tnrc6b	Tmed6	Ift57								Tsen54			Hspa4
					Slc7a2						Psmd1						Pik3r5		Lrrk2		Slc25a32			Nlrx1		Nrxn3	Cyp51	Tns1	Tmem11	Kifc1								Tspan15			Hspa5
					Slc8a1						Psmd3						Pim1		Lrsam1		Slc25a39			Nmrk2		Nsd1	Cytip	Tor1aip1	Tmem129	Fbxo2								Tspan9			Hspa8
					Slc9a9						Psmd6						Pim2		Ly6a		Slc25a5			Nol3		Nsl1	D10Ertd610e	Tor1aip2	Tmem143	Hdac9								Tsr1			Hspa9
					Smco1						Psmd7						Pim3		Ly86		Slc26a11			Notch3		Nt5c3	D11Bwg0517e	Tpcn1	Tmem175	Nudcd1								Tssc1			Hspb11
					Smpd5						Psme2						Pinx1		Lyn		Slc35a4			Nr2f2		Ntn1	D12Ertd551e	Tpm4	Tmem179b	Trpm6								Tstd3			Hspbap1
					Smtnl2						Psme3						Pitrm1		Lypd6b		Slc35f2			Nrxn3		Nuak2	D12Ertd553e	Trak2	Tmem201	Camk2b								Ttc26			Hspbp1
					Smyd4						Psmg1						Pja1		Lyz2		Slc38a2			Nsg2		Nubpl	D19Bwg1357e	Trappc10	Tmem214	Actl6b								Ttn			Hspe1
					Snhg11						Psmg2						Pkd1l3		Lztfl1		Slc39a11			Nsl1		Nucb1	D1Bwg0212e	Trerf1	Tmpo	AC079443.48-1								Txnrd3			Hsph1
					Snord35b						Psmg3						Pkm		Maf		Slc39a14			Nsmf		Nudt21	D430028G21Rik	Trim27	Tnfsf12	Cox10								Tyms			Htt
					Soat2						Psmg4						Pkp4		Mageb16-ps1		Slc39a6			Ntf5		Nudt5	D430041B17Rik	Trio	Tomm70a	Ssbp3								Tyms-ps			Hvcn1
					Soga1						Ptges3						Pla2g12a		Malat1		Slc7a8			Nyap1		Nuf2	D630003M21Rik	Trmt11	Tpk1	Ppil3								Tyr			Hyal2
					Sox11						Ptk2						Plac8		Maml3		Slmo2			Oas1c		Numbl	D630039A03Rik	Trpm8	Tpp2	Tagln2								Uba1y			Hyls1
					Sox2ot						Ptma						Plbd2		Man1c1		Smarcc1			Oaz2		Nup107	D6Mm5e	Trps1	Tprg	Galnt9								Ube2c			Hyou1
					Sox4						Ptpmt1						Plekha6		Maoa		Smc1a			Olfr613		Nup88	D730003I15Rik	Tsc22d2	Tpst1	Tgds								Ube2l6			Hypk
					Sox5						Ptpn12						Plekhg3		Map2k6		Smc2			Olfr856-ps1		Nupl1	D730005E14Rik	Tspan13	Tpx2	Bmpr2								Ubxn11			I730030J21Rik
					Sox7						Ptpn4						Plk4		Map3k1		Snapc4			Onecut2		Nxn	D730045B01Rik	Tssc1	Traf2	Tmem162								Uck2			Iars
					Spc24						Ptprs						Plp2		Map3k14		Snd1			Oplah		Oasl2	D830025C05Rik	Ttc39b	Trafd1	Tapbp								Urb1			Ick
					St3gal6						Pus1						Pmaip1		Map4k4		Snhg12			Osbpl6		Oat	D830046C22Rik	Ttc7b	Tram1	AL671968.17								Usp10			Icosl
					St7l						Pus7						Pmf1		Map4k5		Snhg3			Otog		Oaz1	Dach2	Ttll10	Trap1	Cd48								Usp17la			Idh3a
					Steap2						Pus7l						Pmm1		Map7		Snhg5			Otud1		Olfml2a	Dag1	Ttll4	Trat1	Ppa1								Usp2			Idi1
					Stx3						Pusl1						Pno1		Marcks		Snrnp40			Otud7b		Olfr1359	Dap3	Txk	Trex1	Lnpep								Usp36			Ier3
					Stxbp4						Pvt1						Pnpo		Mast1		Snrpa			P2rx4		Olfr1419	Dapp1	Txlna	Trim24	Spg21								Utp20			Iffo1
					Sumf2						Pwp1						Pogk		Mast4		Snrpb			P3h3		Olfr829	Dars	Txnrd1	Trim35	Nlk								Vash1			Ifi27l2a
					Sv2a						Pwp2						Pola1		Matk		Snrpd1			Pacsin1		Olfr94	Dbp	Uba3	Trmt1	Chchd7								Veph1			Ifi35
					Syne1						Pycrl						Pold1		Mbnl2		Snrpd2			Padi2		Olfr98	Dcbld2	Ubac2	Trmt12	Col4a2								Vmn1r58			Ifit1
					Syt12						Qdpr						Pold2		Mc1r		Snrpd3			Palm3		Olfr99	Dclre1a	Ubd	Trub1	Epb4.1l4a								Vmn1r65			Ifit3
					Syt15						Qtrt1						Pole		Mcc		Snrpf			Pan2		Ophn1	Dcps	Ube2e2	Tsga10	Polr1d								Vmn2r-ps129			Ift80
					Syt6						Qtrtd1						Pole2		Mccc1os		Snx10			Pank1		Os9	Dctn2	Ubl7	Ttc14	Sema3f								Vwa7			Igf1r
					Sytl4						Rabgap1l						Pole3		Mcidas		Socs3			Pappa		Ostf1	Dctn6	Ubr3	Ttf1	Jazf1								Wdfy1			Igf2r
					Tbc1d24						Rad51						Pole4		Mcmdc2		Sod2			Paqr7		Ostm1	Dcun1d2	Uhrf1bp1	Ttl	Wbscr27								Wdr18			Igfbp4
					Tbrg3						Ralgds						Polr1a		Mcu		Sorcs2			Paqr8		Paics	Ddb2	Unc45b	Ttll13	Acaa1a								Wdr19			Igj
					Tbx18						Ran						Polr1b		Me3		Spr			Parp11		Papolg	Ddit3	Usp39	Ttll7	Il4ra								Wdr34			Igsf8
					Tbx3						Ranbp1						Polr2f		Med12l		Sqle			Parp16		Pard6b	Ddr1	Ust	Tubb5	Skiv2l								Wdr4			Igtp
					Tc2n						Rangap1						Polr2h		Med13l		Sqrdl			Parp9		Parva	Ddx19b	Utrn	Twf2	Psmc2								Wdr43			Ikbip
					Tcf7l2						Rars						Polr2l		Med7		Srr			Pbx2		Pax5	Ddx25	Vamp1	Twist2	Eepd1								Wdr59			Ikbkap
					Tcta						Rasa4						Polr3b		Meg3		Srsf3			Pbxip1		Pcf11	Ddx3x	Vav3	Txndc4	BC031781								Wdr74			Ikzf2
					Tctn1						Rasgrf2						Polr3d		Mei4		Ssbp4			Pcmtd2		Pcm1	Ddx42	Vezt	U2af2	Ocln								Wnt4			Ikzf3
					Tdgf1						Rbbp7						Polr3e		Mettl21e		Ssr4			Pcsk5		Pcna	Ddx43	Vim	Ubap2	Klf9								Xcr1			Ikzf4
					Tenm4						Rbm19						Polr3g		Mex3b		Ssrp1			Pde1b		Pcnt	Ddx5	Vps13b	Ube2e3	Zfp456								Xkr8			Il10rb
					Tet1						Rbm3						Polr3h		Mfge8		St13			Pde4b		Pcnxl3	Ddx51	Vps33a	Ube2q1	Adcy9								Ybey			Il16
					Tex9						Rbmxl1						Polr3k		Mfhas1		St3gal4			Pde4c		Pctp	Ddx56	Vrk1	Ube2z	Cacna1d								Zak			Il18r1
					Tfap2b						Rcc1						Pop1		Mfsd11		Stag3			Pde4d		Pdcd1	Ddx6	Wac	Ufsp2	4930469G21Rik								Zc3h12a			Il18rap
					Tfcp2						Rcc2						Ppa1		Mfsd6		Stard4			Pde7a		Pdcd2	Deb1	Wdr36	Ugcgl1	Abcb9								Zfhx3			Il1f9
					Tfcp2l1						Rcl1						Ppan		Mgat5		Stip1			Pdk1		Pde10a	Dedd	Wdr78	Unc84a	Alg9								Zfp11			Il4ra
					Tgfb3						Rcn1						Ppat		Mgme1		Stmn1			Pdk2		Pde2a	Dem1	Wdr82	Upf2	Hist2h4								Zfp113			Il5ra
					Thsd4						Rdh13						Ppia		Mib2		Stoml2			Pdxk-ps		Pde4d	Depdc5	Wibg	Uqcrfs1	Rffl								Zfp277			Il7r
					Timm17b						Reck						Ppic		Mical1		Stra13			Pdzd2		Pde7a	Det1	Wsb1	Urb2	Car11								Zfp300			Ilf2
					Tirap						Recql4						Ppid		Mical3		Strap			Pecam1		Pde7b	Dffb	Xpo1	Usp27x	Gale								Zfp316			Impa2
					Tln2						Repin1						Ppie		Mid1		Stx1a			Peg13		Pde8b	Dgat1	Xpo7	Usp3	Apoc1								Zfp345			Inadl
					Tlr12						Rev1						Ppif		Miip		Stx2			Pfkfb2		Pdk1	Dhh	Zbtb46	Uts2	Rab19								Zfp459			Inpp1
					Tm6sf1						Rexo2						Ppil1		Milr1		Suclg1			Pgap1		Pdlim4	Dhodh	Zbtb8a	Vipr2	Atp9a								Zfp462			Inpp5a
					Tmc2						Rfc3						Ppm1g		Mmachc		Suclg2			Pgap2		Pdpk1	Dhrs13	Zc3h12a	Vpreb3	BC031353								Zfp488			Inppl1
					Tmem69						Rfc4						Ppm1j		Mmd		Suco			Pgpep1		Per2	Dhrs9	Zc3hav1	Vps18	Gzmb								Zfp607			Insig1
					Tmem88b						Rfc5						Ppp1r14b		Mob3b		Supv3l1			Phactr1		Pex10	Dhx34	Zcchc7	Vps29	Thex1								Zfp704			Insr
					Tmevpg1						Riok2						Ppp1r3e		Mpeg1		Surf2			Phactr2		Pex26	Dhx35	Zcwpw1	Vps4a	Pdzk1ip1								Zfp780b			Ints2
					Tmie						Ripk3						Ppp5c		Mplkip		Suv39h1			Phex		Pfas	Dhx37	Zdhhc14	Vps53	C130039O16Rik								Zfp799			Intu
					Tnfrsf10b						Rmdn3						Pprc1		Mpv17		Swi5			Phf1		Pfkfb4	Dhx38	Zeb2	Vps54	Cgrrf1								Zfp811			Ipcef1
					Tnfrsf11a						Rnaseh2a						Prdx1		Mpv17l		Syce2			Phf14		Pgam1	Diablo	Zfp1	Wdr4	Tspan5								Zfp862-ps			Ipo4
					Tns4						Rnaseh2b						Prdx4		Mroh2a		Syde2			Phf21a		Pgp	Disc1	Zfp238	Wfdc1	Slc37a3								Zfp882			Ipo7
					Tonsl						Rnf126						Prdx6		Ms4a6c		Syncrip			Phldb3		Phactr4	Dlk2	Zfp280b	Whsc2	Mmp25								Zfp9			Irf4
					Tpmt						Rnmtl1						Prelid2		Msh5		Syngr2			Phlpp1		Phf20	Dnahc2	Zfp36	Wnt5b	Rnf185								Zfp933			Irf6
					Tpx2						Rnps1						Prep		Msrb2		Sytl1			Phyhd1		Phf23	Dnaic2	Zfp36l1	Wscd2	ORF19								Zfp937			Irf7
					Trabd2b						Romo1						Prim1		Mterf2		Sytl3			Pi15		Phf5a	Dnajb6	Zfp384	Xpot	Fasl								Zfp941			Isg15
					Trank1						Rpap3						Prim2		Mtmr14		Tacc3			Pias3		Phf8	Dnajc15	Zfp385c	Ydjc	Cyp51								Zmynd19			Isoc1
					Trim12a						Rpf2						Prkar2a		Mturn		Tada2a			Piezo2		Phgdh	Dnajc2	Zfp523	Ywhag	Irgm2								Zxda			Isoc2b
					Trim12c						Rpl22l1						Prkca		Mxd4		Taf4b			Pigp		Pias4	Dnajc5b	Zfp58	Ywhaz	Nol3											Itga10
					Trim2						Rpl28						Prkrir		Myb		Tagln2			Pigv		Picalm	Dnajc9	Zfp652	Zc3h10	Sox1											Itga2b
					Trim30b						Rpl35						Prmt1		Mylip		Tars			Pik3c2b		Pigm	Dnalc1	Zfpm1	Zc3h7a	Tmem150											Itga3
					Trim30d						Rpn1						Prmt3		Myo1c		Tars2			Pik3ip1		Pigr	Dnm3	Zmiz1	Zcchc6	Olfr70											Itm2a
					Trim34a						Rpn2						Prmt5		Myo1f		Tasp1			Pik3r2		Pik3ap1	Dnmt3l	Zmynd11	Zfp169	Hsp90b1											Itsn1
					Trim36						Rpp14						Prmt7		Myoz3		Tbc1d30			Pink1		Pitpnm2	Doc2g	Zmynd19	Zfp202	Ky											Izumo1r
					Trim43b						Rpp38						Pros1		N6amt1		Tbca			Pisd-ps2		Pkd1	Dock1	Znrf3	Zfp212	Cxcl11											Jak1
					Trip4						Rps12						Prpf19		Naaa		Tbkbp1			Pitpnm1		Pla2g7	Dok4	Zpbp2	Zfp213	Gpr83											Jak2
					Trpm3						Rps2						Prpf31		Nab2		Tbrg4			Pkd2l2		Plcxd3	Dom3z	Zswim6	Zfp239	Srgap3											Jpx
					Trub1						Rps25						Psat1		Nadsyn1		Tbx21			Pkhd1		Plk1	Dopey2		Zfp294	AC164093.2-3											Jup
					Tspan15						Rps27l						Psma5		Nat6		Tcerg1			Pla2g2d		Plk2	Dos		Zfp319	Ccdc3											Kansl1l
					Tspan9						Rpusd2						Psma7		Nat9		Tcf19			Pld2		Pmpcb	Dpf3		Zfp414	Lgi1											Kars
					Tstd3						Rrm1						Psmb2		Natd1		Tcp1			Plekha7		Pnpla6	Dph3		Zfp457	H2-Ke2											Kat2a
					Ttc26						Rrm2						Psmb3		Nav1		Tefm			Plekhg2		Polr1a	Dph5		Zfp472	Ldlr											Katnal1
					Ttn						Rrp12						Psmb5		Nav2		Telo2			Plekhh2		Polr2d	Dpm1		Zfp521	Wee1											Kcnh2
					Tyms						Rrp15						Psmc4		Ncam1		Tesc			Plekhn1		Polr2f	Dpm3		Zfp592	Mpa2l											Kcnh3
					Tyms-ps						Rrp1b						Psmc5		Ncf2		Tex30			Plp1		Polr2g	Dpp3		Zfp598	Akap10											Kcnip2
					Tyr						Rrp7a						Psmd1		Ncln		Tfdp1			Pltp		Polr3f	Dpt		Zfp706	D830046C22Rik											Kcnn1
					Uba1y						Rrp9						Psmd3		Ndrg2		Tfrc			Pnpla1		Ppap2a	Dpy19l3		Zfp707	Itgav											Kcnq1ot1
					Ube2c						Rrs1						Psmd6		Ndufaf7		Tgfbr3			Pnpla3		Ppat	Dqx1		Zfp715	C030048H21Rik											Kdelc2
					Ube2l6						Rsl1d1						Psmd7		Neat1		Them6			Poc1b		Ppp1r13l	Drg1		Zfp74	Agap3											Kdm5b
					Ubxn11						Rsl24d1						Psme2		Neil1		Thg1l			Pogk		Ppp1r14b	Dst		Znhit1	Impg1											Khk
					Usp17la						Ruvbl1						Psme3		Neu3		Thoc3			Polq		Ppp1r14d	Dtl		Znhit3	Tmem135											Kif21b
					Usp2						Ruvbl2						Psmg1		Neurl1b		Thumpd3			Pot1b		Ppp2r5d	Dtna		Zp3r	Vim											Kif22
					Vash1						Rwdd1						Psmg2		Neurl3		Thy1			Pou2af1		Ppp4c	Dtwd1		Zrsr1	Plaur											Kifc2
					Veph1						Rxra						Psmg3		Nf1		Thyn1			Pou3f1		Prcc	Dtx3		Zzz3	Bach1											Kifc3
					Vmn1r58						S100a1						Psmg4		Nfat5		Ticrr			Pou6f1		Prdm10	Dtx3l			Ifnk											Klc4
					Vmn1r65						S100a13						Ptges3		Nfia		Timeless			Ppp1r12b		Prdm13	Dusp12			AL596103.22-3											Klf11
					Vmn2r-ps129						S100a6						Ptk2		Nfkbia		Timm10			Ppp4r1l-ps		Prdm14	Dusp5			Flot2											Klf9
					Vwa7						Sac3d1						Ptma		Nfkbie		Timm13			Pqlc2		Prdm16	Dusp7			Setd1b											Klhdc4
					Wdfy1						Sae1						Ptpmt1		Nhlh2		Timm17a			Prdm1		Prickle1	Dym			Larp4											Klhl3
					Wdr19						Samd1						Ptpn12		Nhsl1		Timm23			Prkag3		Prkag1	Dyrk3			Klf2											Klhl5
					Wdr34						Samm50						Ptpn4		Nicn1		Timm50			Prkcz		Prkag2	E030011O05Rik			Zfp384											Klhl6
					Wdr59						Sc5d						Ptprs		Nip7		Timm8a1			Prlr		Prkar2b	E030037K03Rik			Fgf1											Klk8
					Wnt4						Scamp4						Pus1		Nkain3		Timm9			Prmt2		Prkcsh	E030049G20Rik			Tnip3											Klrc1
					Xcr1						Scarb1						Pus7		Nlrc4		Tipin			Prr11		Prkrir	E130120F12Rik			0610030E20Rik											Klrd1
					Xkr8						Scd2						Pus7l		Nlrp1a		Tkt			Prr33		Prr12	E130311K13Rik			Dbp											Kmt2a
					Ybey						Scrn2						Pusl1		Nlrx1		Tlr1			Prr7		Prr8	E2f6			Ints12											Kntc1
					Zak						Sdad1						Pvt1		Nmnat2		Tma16			Prrt2		Prrg2	E2f7			AC121838.2-2											Kpna1
					Zc3h12a						Sdf2l1						Pwp1		Nmrk1		Tmem109			Prrx1		Prtg	E430004N04Rik			Dnalc1											Kpna2
					Zfhx3						Sec13						Pwp2		Nmrk2		Tmem147			Prune2		Psd	E430029J22Rik			Ebp											Kpna3
					Zfp11						Sec24a						Pycrl		Nol3		Tmem256			Psd3		Psmb9	E4f1			Lonp2											Kpnb1
					Zfp113						Sema7a						Qdpr		Notch3		Tmem261			Psg23		Psmd14	Eaf2			Spata13											Krba1
					Zfp277						2024-09-11						Qtrt1		Npy1r		Tmem39b			Psmb11		Psme2b-ps	Ebf4			9130401M01Rik											Kremen2
					Zfp300						2024-09-09						Qtrtd1		Nr2f2		Tmem41a			Ptchd1		Psme3	Ebp			Cd247											Krtcap2
					Zfp316						Serbp1						Rab3d		Nrp1		Tmem55b			Ptcra		Psmf1	Edaradd			Mad2l1bp											Ksr2
					Zfp345						Set						Rabgap1l		Nrxn3		Tmem64			Ptger2		Psmg2	Edem2			Prkar1a											Kti12
					Zfp459						Setbp1						Rad51		Nsg2		Tmem97			Ptk6		Psmg3	Eea1			Eif2b4											L2hgdh
					Zfp462						Setd6						Ralgds		Nsl1		Tnfrsf14			Ptms		Ptbp1	Eef1g			C330024D12Rik											Lag3
					Zfp488						Setd8						Ran		Nsmf		Tnfrsf22			Ptpn14		Ptgr2	Eepd1			D730003I15Rik											Lair1
					Zfp607						Sf3a1						Ranbp1		Ntf5		Tomm5			Ptprb		Ptgs1	Efcab3			Tmem49											Lamc1
					Zfp704						Sf3b3						Rangap1		Nyap1		Tomm6			Pts		Ptma	Efcab4a			Msc											Larp1b
					Zfp780b						Sfxn1						Rars		Oas1c		Top1mt			Pycr1		Ptpmt1	Efhc1			AL591113.14											Larp4
					Zfp799						Sfxn2						Rasa4		Oas2		Topbp1			Pyhin1		Pum2	Efna1			Nek8											Lars
					Zfp811						Sgk1						Rasgrf2		Oaz2		Traf4			Qprt		Pwwp2a	EG215714			Srrd											Lax1
					Zfp882						Sh3bp1						Rbbp7		Ociad2		Trap1			Rab33b		Qars	EG216818			Riok1											Lbh
					Zfp9						Sh3bp2						Rbm19		Olfr613		Trim28			Rad1		Qpct	EG237433			Atf3											Lcn4
					Zfp933						Sh3bp5						Rbm3		Olfr856-ps1		Trip10			Ralb		Qrich1	EG330305			AC130718.3-1											Ldha
					Zfp937						Shfm1						Rbmxl1		Onecut2		Trmt1			Ralgps1		Qsox1	EG332993			Herc1											Ldhb
					Zfp941						Shmt1						Rcc1		Oplah		Trp53			Ranbp10		R3hdm2	EG333669			Dgat1											Ldlr
					Zxda						Shmt2						Rcc2		Osbpl6		Tsen2			Ranbp3l		Rab1	EG381483			Pigx											Ldlrad4
											Shq1						Rcl1		Otog		Tsen54			Rap1gap2		Rab11fip2	EG382639			Fam113b											Lepr
											Sigmar1						Rcn1		Otud1		Tsfm			Rapgef4		Rab11fip5	EG433632			Amica1											Leprot
											Sil1						Rdh13		Otud7b		Tsr1			Raph1		Rab22a	EG433923			4933413N12Rik											Letm2
											Simc1						Reck		Oxsm		Tssc1			Rasgrp3		Rab25	EG545963			AL591065.17-1											Lgals1
											Siva1						Recql4		P2rx4		Ttc28			Rb1		Rab32	EG622408			Btbd12											Lgals3bp
											Slamf1						Repin1		P2rx7		Ttc37			Rbfox3		Rab35	EG628586			Fam46a											Lgals8
											Slbp						Rev1		P3h3		Tuba4a			Rbl1		Rab3d	EG639281			Sap130											Lifr
											Slc16a1						Rexo2		Pacsin1		Txlna			Rbm11		Rab40b	EG667705			Ripk1											Lig1
											Slc17a9						Rfc3		Padi2		Txn1			Rbm12b1		Rabggta	EG667823			Igfals											Lilrb4
											Slc19a1						Rfc4		Pald1		Txn2			Rbms3		Rabggtb	Egln2			Lmnb1											Lims1
											Slc25a1						Rfc5		Palm3		Txndc5			Rdh1		Rabif	Egln3			D730045B01Rik											Lipa
											Slc25a15						Rgmb		Pan2		Tyro3			Rdh18-ps		Rabl3	Ehd2			AC101973.7											Llph
											Slc25a22						Rgs1		Pank1		Tysnd1			Rdh9		Rac1	Ehmt2			U90926											Lmbrd1
											Slc25a25						Rhob		Pappa		Ube2cbp			Reep3		Rad21	Eif2ak2			AC160411.8-1											Lmnb1
											Slc25a32						Riok2		Paqr7		Ubqln4			Rel		Raf1	Eif2ak4			AC144621.3											Lmntd2
											Slc25a39						Ripk3		Paqr8		Uchl3			Rell1		Rag2	Eif2b4			Atp2c2											LOC330796
											Slc25a5						Rmdn3		Parp11		Uchl5			Ret		Ralgps1	Eif2c2			Krit1											Lonp1
											Slc26a11						Rnaseh2a		Parp16		Uck2			Rfesd		Raly	Eif2s1			Peli1											Loxl2
											Slc29a1						Rnaseh2b		Parp9		Uhrf1			Rft1		Ranbp3	Eif4a1			Imp4											Lpar5
											Slc30a4						Rnf126		Pbx2		Uhrf1bp1			Rfx3		Rapgef1	Eif4e3			P2rx7											Lpar6
											Slc35a4						Rnmtl1		Pbxip1		Uqcc2			Rgl2		Rasgef1b	Eif4enif1			2310016C16Rik											Lpcat4
											Slc35f2						Rnps1		Pclo		Uqcr10			Rgs10		Rassf1	Eif4g2			9330129D05Rik											Lpxn
											Slc35g1						Romo1		Pcmtd2		Uqcr11			Rgs16		Rassf6	Eif5a			Cluap1											Lrp4
											Slc38a2						Rpap3		Pcsk1		Uqcrq			Rgs17		Rbbp6	Elf2			Acsm3											Lrp8
											Slc39a11						Rpf2		Pcsk5		Urb1			Rgs2		Rbbp9	Elf4			Traf5											Lrpprc
											Slc39a14						Rpl22l1		Pde1b		Usmg5			Rgs7bp		Rbm39	Ell			Fgfbp1											Lrrc1
											Slc39a6						Rpl28		Pde4b		Usp1			Rhox8		Rbm9	Elmo2			Slit3											Lrrc14
											Slc7a1						Rpl35		Pde4c		Usp10			Rin3		Rc3h2	Eln			Icosl											Lrrc14b
											Slc7a5						Rpn1		Pde4d		Usp20			Ripply3		Rcc2	Elovl1			Akap7											Lrrc2
											Slmo2						Rpn2		Pde7a		Usp31			Rnaset2b		Rchy1	Elovl6			Myo18a											Lrrc3
											Smarcc1						Rpp14		Pdk1		Usp36			Rnd1		Rcor1	Emb			2610020H08Rik											Lrrc3b
											Smc1a						Rpp38		Pdk2		Utp14a			Rnf103		Relb	Eme2			Vat1l											Lrrc8d
											Smc2						Rps12		Pdxk-ps		Utp15			Rnf145		Rem1	Emilin2			Itih5											Lrrk1
											Smc6						Rps2		Pdzd2		Uxs1			Rnf150		Rer1	Eml4			Wdr37											Lrrk2
											Smyd2						Rps25		Pecam1		Vars			Rnf167		Rest	Eml5			Rhov											Lrsam1
											Smyd5						Rps27l		Peg13		Vdac1			Rnf19a		Rfc1	Emp1			AC113595.11-2											Lsm12
											Snd1						Rpusd2		Pfkfb2		Vegfb			Rnf216		Rfc3	Eno1			Agpat5											Lsm2
											Snhg1						Rrm1		Pgap1		Vprbp			Rnf32		Rfwd3	Eno2			Ccdc136											Lsm3
											Snhg12						Rrm2		Pgap2		Wbscr16			Rora		Rfx1	Enox2			Adprhl1											Lsm4
											Snhg3						Rrp12		Pgpep1		Wdr12			Rps6ka5		Rfx7	Enpep			Muc4											Lsm6
											Snhg4						Rrp15		Phactr1		Wdr18			Rtkn2		Rgs10	Enpp1			Zdhhc7											Lsm7
											Snhg5						Rrp1b		Phactr2		Wdr3			Rtp3		Rhebl1	Enpp6			AC127556.10											Lss
											Snrnp40						Rrp7a		Phex		Wdr36			Rtp4		Rhof	Ensa			D17Wsu92e											Lta
											Snrpa						Rrp9		Phf1		Wdr4			Runx1		Rmnd1	Enthd1			Klf16											Ltv1
											Snrpa1						Rrs1		Phf14		Wdr5			Runx1t1		Rmnd5a	Entpd1			Stk16											Ly6a
											Snrpb						Rsl1d1		Phf21a		Wdr55			Runx2		Rnase10	Eny2			Ndfip1											Ly6c1
											Snrpd1						Rsl24d1		Phkg1		Wdr74			Ryr2		Rnase4	Epb4.1			Adam19											Ly6c2
											Snrpd2						Ruvbl1		Phldb3		Wdr75			Ryr3		Rnaset2a	Epb4.1l1			AC132317.2											Ly86
											Snrpd3						Ruvbl2		Phlpp1		Wdr76			S1pr1		Rnf123	Epb4.1l4a			St8sia6											Lyar
											Snrpf						Rwdd1		Phyhd1		Wdr77			Samd10		Rnf149	Eps15l1			Churc1											Lyn
											Snx10						Rxra		Pi15		Wdr83os			Samd4		Rnf181	Ercc2			Adamts6											Lypd6b
											Socs1						S100a1		Pias3		Wdr89			Samd8		Rnf216	Ergic2			Cd28											Lysmd2
											Socs2						S100a13		Piezo2		Wdr95			Sap18		Rnf38	Erich1			Ssb											Lyz2
											Sod2						S100a6		Pigp		Wee1			Sass6		Rnh1	Esm1			Alcam											Lztfl1
											Sox12						Sac3d1		Pigv		Whsc1			Sat1		Rnps1	Espn			Plcg1											Macrod1
											Spata5						Sae1		Pik3ap1		Xpot			Scai		Robld3	Etfb			5730469M10Rik											Mad2l2
											Spr						Samd1		Pik3c2b		Xrcc5			Scd3		Rod1	Evi5			St8sia4											Mageb16-ps1
											Sqle						Samm50		Pik3ip1		Xrcc6			Scml4		Romo1	Exoc6			Sfi1											Magoh
											Srm						Sc5d		Pik3r2		Xrcc6bp1			Scn4a		RP23-139P14.10	Exoc6b			Fars2											Mak16
											Srr						Scamp4		Pink1		Yars			Scpep1		RP23-139P14.11	Exph5			Sh3bp5											Malat1
											Srsf2						Scarb1		Pisd-ps2		Yars2			Scpep1os		RP23-276M23.1	Ext1			Ccrn4l											Maml3
											Srsf3						Scd2		Pitpnm1		Ybx1			Sdc4		RP23-303F24.3	Ext2			Xrn1											Man1c1
											Ssbp4						Scrn2		Pkd2l2		Yes1			Sema3e		RP23-331P21.6	Extl1			Mitf											Maoa
											Ssr4						Sdad1		Pkhd1		Yif1a			Sema6c		RP23-38E20.1	Ezh1			AC151602.4-2											Map2k6
											Ssrp1						Sdf2l1		Pla2g2d		Yif1b			Senp7		RP23-38E20.5	F2rl1			5730446C15Rik											Map3k1
											Sssca1						Sec13		Pld2		Yrdc			Sepp1		RP23-38E20.6	F2rl2			Ubl7											Map3k14
											St13						Sec24a		Pld4		Ywhae			Serinc5		RP23-85A17.4	F730015K02Rik			Sec22b											Map3k8
											St3gal4						Sema4f		Plekha7		Ywhag			Serpinb6b		RP24-372O13.2	F730035P03Rik			AC158538.2											Map4k4
											St6galnac4						Sema7a		Plekhg2		Ywhaq			Sfi1		Rpain	F730043M19Rik			Tssc1											Map4k5
											Stag3						Serbp1		Plekhh2		Zcwpw1			Sfxn4		Rpl22l1	Fabp12			Gfod2											Map7
											Stard4						Set		Plekhn1		Zdhhc14			Sgol2a		Rpl23	Faf1			Elmo2											Marcks
											Stat5a						Setbp1		Plp1		Zfp296			Sgsm1		Rpl4	Faim3			Gnaz											Mars
											Stat5b						Setd6		Pltp		Zfp367			Sh2d1a		Rprd2	Fam100b			Tceb3											Mast1
											Stc2						Setd8		Plxnc1		Zfp609			Siglech		Rsf1	Fam102a			Ccdc146											Mast4
											Stip1						Sf3a1		Pmepa1		Zfp652			Sirpa		Rspry1	Fam102b			Zfand6											Mat2a
											Stmn1						Sf3b3		Pnpla1		Zfp862-ps			Sirt3		Rsu1	Fam108c			AL772303.11											Matk
											Stoml2						Sft2d2		Pnpla3		Zgrf1			Ska3		Rtcd1	Fam109a			Tnf											Mb21d1
											Stra13						Sfxn1		Poc1b		Zhx2			Skap2		Rufy1	Fam110a			Rnf125											Mbd2
											Strap						Sfxn2		Podnl1		Znhit6			Slc12a6		Rwdd4a	Fam110b			Dhx34											Mbd3
											Stx2						Sgk1		Pogk		Zpr1			Slc12a7		Rya3	Fam113b			Tctex1d1											Mbnl2
											Suclg1						Sgsh		Pold4		Zwilch			Slc15a1		S100a13	Fam116a			Slc35f2											Mbnl3
											Suclg2						Sh3bp1		Polq					Slc15a2		S1pr2	Fam118b			Kif3a											Mcc
											Supv3l1						Sh3bp2		Pot1b					Slc16a10		S1pr5	Fam119a			9230110K08Rik											Mcm10
											Surf2						Sh3bp5		Pou2af1					Slc17a8		Safb2	Fam125a			Rpap2											Mcm2
											Suv39h1						Shfm1		Pou3f1					Slc18b1		Samd7	Fam126a			Ppp1r9b											Mcm3
											Swi5						Shmt1		Pou6f1					Slc1a2		Sap30	Fam128b			Notch2											Mcm4
											Syce2						Shmt2		Ppp1r12b					Slc23a1		Sass6	Fam134c			Adpgk											Mcm5
											Syde2						Shq1		Ppp4r1l-ps					Slc25a27		Sav1	Fam13b			4932438H23Rik											Mcm6
											Syncrip						Sigmar1		Pqlc2					Slc25a45		Sbf1	Fam158a			Slamf6											Mcm7
											Syne3						Sil1		Prdm1					Slc26a10		Sbno1	Fam160a2			EG240327											Mcmdc2
											Syngr2						Simc1		Prkag3					Slc27a1		Scand1	Fam173b			Rufy3											Mcoln2
											Sytl1						Siva1		Prkcz					Slc28a2		Scaper	Fam19a3			Ankrd44											Mcu
											Sytl3						Slamf1		Prlr					Slc28a3		Scarb1	Fam20a			Surf6											Mdh2
											Tacc3						Slamf6		Prmt2					Slc2a4rg-ps		Scnm1	Fam20b			Naglu											Mdn1
											Tada2a						Slbp		Prr11					Slc35d2		Scrg1	Fam26d			Dcbld2											Mecr
											Taf4b						Slc16a1		Prr33					Slc35f1		Sctr	Fam38a			H19											Med13l
											Tagln2						Slc17a9		Prr7					Slc36a1os		Sdcbp	Fam3c			Ctnnbl1											Med7
											Tars						Slc19a1		Prrt1					Slc37a2		Sec11a	Fam46a			Synj2											Memo1
											Tasp1						Slc25a1		Prrt2					Slc38a9		Sec16a	Fam46c			Gpr128											Mettl13
											Tbc1d16						Slc25a15		Prrx1					Slc39a13		Sec23b	Fam53b			Tmem163											Mettl16
											Tbca						Slc25a22		Prune2					Slc43a1		Serpina3f	Fam65b			Oxsr1											Mettl20
											Tbkbp1						Slc25a25		Psd3					Slc44a1		Setd2	Fam71b			Gnptab											Mettl22
											Tbl3						Slc25a32		Psg23					Slc45a4		Setdb2	Fam76a			1700009P17Rik											Mex3a
											Tbrg4						Slc25a39		Psmb11					Slc4a7		Setmar	Fam78a			Tbcd											Mex3b
											Tbx21						Slc25a5		Ptchd1					Slc4a8		Sez6	Fam82a2			Sumo2											Mfge8
											Tcerg1						Slc26a11		Ptcra					Slc5a12		Sf3b2	Fam83d			Trappc9											Mfhas1
											Tcf19						Slc29a1		Ptger2					Slc5a3		Sf4	Fancm			Efcab3											Mfsd11
											Tcp1						Slc30a4		Ptk6					Slc6a18		Sfrs1	Farp1			Pdzd2											Mfsd6
											Tefm						Slc35a4		Ptms					Slc6a19		Sfrs11	Fars2			AC122305.4											Mgat5
											Telo2						Slc35f2		Ptpn14					Slc6a2		Sfrs6	Fas			Slc30a7											Mib2
											Tesc						Slc35g1		Ptprb					Slc6a20b		Sft2d2	Fastk			P2ry2											Mical1
											Tex30						Slc38a2		Ptpre					Slc7a2		Sfxn5	Fat3			Me1											Mical3
											Tfap4						Slc39a11		Pts					Slc8a1		Sh2b1	Fbf1			Hist1h3a											Mif
											Tfdp1						Slc39a14		Pycr1					Slc9a9		Sh3pxd2a	Fbn1			C730027P07Rik											Miip
											Tfrc						Slc39a6		Pydc3					Smc4		Sh3rf1	Fbxl10			Zfp26											Milr1
											Them6						Slc7a1		Pydc4					Smco1		Shc4	Fbxl11			Gsn											Mir17hg
											Thg1l						Slc7a5		Pyhin1					Smim3		Shoc2	Fbxl8			9330160F10Rik											Mmd
											Thoc3						Slc7a8		Qprt					Smpd5		Sidt1	Fbxo16			Polr3k											Mms22l
											Thop1						Slmo2		Rab33b					Smpdl3a		Sil1	Fbxo17			Abca1											Mob3b
											Thumpd3						Smarcc1		Rab37					Smpdl3b		Skil	Fbxo2			AL691413.5-3											Mogs
											Thy1						Smc1a		Rab6b					Smtnl2		Slamf8	Fbxo3			Lcn12											Morf4l2
											Thyn1						Smc2		Rad1					Smyd4		Slc13a3	Fbxo38			Hsh2d											Mov10
											Ticrr						Smc6		Ralb					Snhg11		Slc16a5	Fbxo44			Ccdc153											Mpeg1
											Timeless						Smyd2		Ralgps1					Snn		Slc16a7	Fbxo6			Ccnd3											Mphosph10
											Timm10						Smyd5		Ranbp10					Snord35b		Slc18a1	Fbxw2			Osm											Mphosph6
											Timm13						Snapc4		Ranbp3l					Sntb1		Slc19a1	Fbxw4			Exoc4											Mplkip
											Timm17a						Snd1		Rap1gap2					Snx14		Slc25a1	Fbxw5			Klk8											Mpp6
											Timm23						Snhg1		Rapgef4					Snx30		Slc25a10	Fchsd2			Myo3b											Mpv17
											Timm50						Snhg12		Rapgefl1					Soat2		Slc25a16	Fdft1			Prkaca											Mpv17l
											Timm8a1						Snhg3		Raph1					Soga1		Slc25a2	Fen1			E130114P18Rik											Mri1
											Timm9						Snhg4		Rasgef1a					Sord		Slc25a23	Fes			D630039A03Rik											Mrm1
											Tipin						Snhg5		Rasgrp3					Sox11		Slc26a9	Fgd6			Mapkapk2											Mroh2a
											Tkt						Snrnp40		Rb1					Sox2ot		Slc27a2	Fgf1			AC150682.2											Mrpl12
											Tlr1						Snrpa		Rbfox3					Sox4		Slc28a2	Fgf13			Myo16											Mrpl13
											Tma16						Snrpa1		Rbl1					Sox5		Slc33a1	Fgfbp1			Azin1											Mrpl14
											Tmem109						Snrpb		Rbm11					Spata13		Slc35b1	Fgl2			EG382639											Mrpl17
											Tmem147						Snrpd1		Rbm12b1					Spata2l		Slc38a9	Fh1			Slc44a2											Mrpl20
											Tmem238						Snrpd2		Rbms3					Spata6		Slc39a14	Fhod1			EG668322											Mrpl21
											Tmem256						Snrpd3		Rdh1					Spc24		Slc39a4	Filip1			Golga4											Mrpl23
											Tmem261						Snrpf		Rdh18-ps					Spock2		Slc39a6	Fkbp1a			Fam126a											Mrpl36
											Tmem37						Snx10		Rdh9					Ssh3		Slc41a3	Fkbp3			Plin											Mrpl38
											Tmem39b						Socs1		Reep3					St3gal1		Slc4a8	Fli1			Plcl2											Mrpl42
											Tmem41a						Socs2		Rel					St3gal2		Slc5a4a	Flot2			Mthfr											Mrpl47
											Tmem55b						Socs3		Rell1					St3gal6		Slc6a18	Flrt1			Pgrmc1											Mrpl54
											Tmem97						Sod2		Ret					St7l		Slc6a19	Flt3l			AC130827.3-1											Mrps10
											Tnf						Sorcs2		Rfesd					St8sia1		Slc7a15	Flywch1			3110001K24Rik											Mrps12
											Tnfrsf18						Sox12		Rft1					St8sia4		Slfn1	Fmnl2			Cbara1											Mrps15
											Tnfrsf22						Spata5		Rfx3					St8sia6		Slfn10	Fmnl3			Gabarapl1											Mrps18b
											Tnfsf8						Spr		Rgl2					Stat1		Slit1	Folr4			Morn3											Mrps2
											Tomm40						Sqle		Rgs10					Stat2		Smad1	Foxa3			Itsn1											Mrps22
											Tomm5						Sqrdl		Rgs16					Steap2		Smarcc2	Foxj2			Ube2f											Mrps27
											Tomm6						Srm		Rgs17					Stk11ip		Smg7	Foxm1			Mbp											Mrps28
											Top1mt						Srr		Rgs2					Stoml1		Smndc1	Foxo1			1810013L24Rik											Mrps34
											Topbp1						Srsf2		Rgs3					Stx11		Smtnl1	Foxp3			Psap											Mrps7
											Tpi1						Srsf3		Rgs7bp					Stx3		Snapc3	Foxq1			Prr13											Mrto4
											Traf4						Ssbp4		Rhox8					Stx7		Snapc5	Frat2			Zmynd11											Ms4a6d
											Trap1						Ssr4		Rin3					Stxbp4		Snn	Frem2			Psmd3											Msh5
											Trim28						Ssrp1		Ripply3					Sumf2		Sntb1	Freq			Prm3											Msh6
											Trim37						Sssca1		Rmi2					Susd1		Snupn	Frmd4b			Bcl3											Msmo1
											Trip10						St13		Rnaset2b					Sv2a		Snx20	Frmd8			Mfsd2											Msrb2
											Trmt1						St3gal4		Rnd1					Swap70		Snx25	Fscn3			Tmcc3											Msto1
											Trmt61a						St6galnac4		Rnf103					Sycp1		Snx30	Fstl4			CT010583.8-2											Mterf2
											Trp53						Stag3		Rnf145					Syne1		Snx31	Fth1			6720416L17Rik											Mthfd1l
											Tsen2						Stard4		Rnf150					Synj2		Snx4	Fut7			Cmpk2											Mthfd2
											Tsen54						Stc2		Rnf157					Syt12		Snx6	Fyn			Epsti1											Mtmr14
											Tsfm						Stip1		Rnf167					Syt15		Soat2	Fyttd1			Vti1b											Mtrr
											Tspan4						Stmn1		Rnf19a					Sytl4		Solh	G430095P16Rik			1700025E21Rik											Mturn
											Tsr1						Stoml2		Rnf216					Tbc1d1		Sorbs1	G630016D24Rik			Rsbn1											Mvd
											Tssc1						Stra13		Rnf32					Tbc1d24		Sos2	Gab2			Trdmt1											Mxd4
											Ttc27						Strap		Rora					Tbc1d4		Sox5	Gabarapl1			Serpinb5											Mxra8
											Ttc37						Stx1a		Rorb					Tbrg3		Sp100	Gabrr3			Nsun4											Myc
											Tuba1b						Stx2		Rps6ka5					Tbx3		Sp9	Gadd45g			Tfpt											Mydgf
											Tuba4a						Suclg1		Rtfdc1					Tbx6		Spata2	Gale			Myb											Mylip
											Txlna						Suclg2		Rtkn2					Tc2n		Spats2	Galnt1			Ibtk											Myo1f
											Txn1						Suco		Rtp3					Tcf4		Spdya	Galnt10			Zfp446											Myoz3
											Txn2						Supv3l1		Rtp4					Tcf7		Spire1	Galnt2			Chchd4											Naa10
											Txnrd3						Surf2		Runx1					Tcf7l2		Spry1	Galnt9			AC160639.2-2											Naa15
											Tyro3						Suv39h1		Runx1t1					Tcn2		Spry4	Garnl3			Csk											Naa25
											Tysnd1						Swi5		Runx2					Tcp11l2		Spsb1	Garnl4			Phtf1											Naa50
											Ube2cbp						Syce2		Ryr2					Tctn1		Spty2d1	Gart			1110008F13Rik											Naaa
											Ubqln4						Syde2		Ryr3					Tdgf1		Srebf2	Gata1			Ipo7											Nab2
											Uchl3						Syncrip		S1pr1					Tenm4		Srpk2	Gatc			Pdx1											Nabp1
											Uchl5						Syne3		Samd10					Tet1		Srrm2	Gbf1			Ptk2b											Nacc2
											Uck2						Syngr2		Samd4					Tex9		Ssfa2	Gbp3			Ankrd55											Nadsyn1
											Uhrf1						Sytl1		Samd8					Tfap2b		Ssh1	Gbp6			Cxcl10											Naf1
											Uhrf1bp1						Sytl3		Sap18					Tfcp2		St3gal3	Gck			Asb7											Nans
											Umps						Tacc3		Sass6					Tfcp2l1		St6galnac5	Gcnt2			Ccs											Nap1l1
											Ung						Tada2a		Sat1					Tfdp2		Stc2	Gcnt3			Klrc2											Nars
											Uqcc2						Taf4b		Scai					Tgfb3		Stim2	Gcsh			Maml3											Nars2
											Uqcr10						Tagln2		Scd3					Tgtp2		Stk10	Gdpd5			Elp2											Nasp
											Uqcr11						Tars		Scg5					Tha1		Stk11	Gemin5			9530020O07Rik											Nat10
											Uqcrq						Tars2		Scml4					Thada		Stk17b	Gen1			Lysmd3											Nat6
											Urb1						Tasp1		Scn2b					Thap3		Stk32c	Gfi1			Mina											Nat9
											Urb2						Tbc1d16		Scn4a					Thsd4		Stox1	Gfod2			AC157914.4-2											Natd1
											Usmg5						Tbc1d30		Scpep1					Tigit		Strap	Gfra1			Kntc1											Nav1
											Usp1						Tbca		Scpep1os					Timm17b		Stt3a	Gga2			Lrrc8b											Nav2
											Usp10						Tbkbp1		Scube2					Tirap		Stxbp4	Ggcx			Il21r											Nbn
											Usp20						Tbl3		Sdc4					Tjp3		Stxbp5	Ggt1			4933422H20Rik											Ncapg
											Usp31						Tbrg4		Sema3e					Tlcd2		Sult2b1	Gimap1			Arnt2											Ncapg2
											Usp36						Tbx21		Sema4f					Tln2		Sumf1	Gimap4			Thoc4											Ncaph
											Utp14a						Tcerg1		Sema6c					Tlr6		Supt5h	Gimap5			Acbd7											Ncf2
											Utp15						Tcf19		Senp7					Tm6sf1		Svep1	Gimap6			1700027D21Rik											Ncln
											Utp18						Tcp1		Sepp1					Tmc2		Swap70	Gimap7			Ttc21a											Ndc1
											Utp20						Tefm		Serinc5					Tmc4		Synpo	Gimap9			Il1rl2											Ndrg2
											Uxs1						Telo2		Serpinb6b					Tmem106b		Sytl2	Gin1			Ptprj											Ndufa1
											Vars						Tesc		Sfi1					Tmem108		Sytl3	Gip			Ppt1											Ndufa11
											Vdac1						Tex30		Sfxn4					Tmem140		Syvn1	Glb1l			Xylt1											Ndufa12
											Vegfb						Tfap4		Sgol2a					Tmem191c		Tada3l	Glcci1			Ttc16											Ndufa2
											Vim						Tfdp1		Sgpp2					Tmem198b		Taf7	Gldc			Mtap7											Ndufa3
											Vprbp						Tfrc		Sgsm1					Tmem45b		Taok1	Gli1			Fkbp3											Ndufa4
											Wars						Tgfbr3		Sh2d1a					Tmem50b		Taok3	Glipr1			Mapk6											Ndufa9
											Wbscr16						Them6		Siglech					Tmem69		Tarbp2	Glipr2			Sfxn3											Ndufab1
											Wdhd1						Thg1l		Sirpa					Tmem88b		Tars2	Glod4			Samm50											Ndufaf4
											Wdr12						Thoc3		Sirt3					Tmevpg1		Tbc1d15	Glrx			Rpl18											Ndufaf6
											Wdr18						Thop1		Ska3					Tnfaip3		Tbc1d8	Gltpd2			Map2k4											Ndufb2
											Wdr3						Thumpd3		Skap2					Tnfrsf10b		Tbc1d9	Gltscr2			Slc25a44											Ndufb6
											Wdr36						Thy1		Slc12a6					Tnfrsf11a		Tbc1d9b	Gm1043			Eln											Ndufb7
											Wdr4						Thyn1		Slc12a7					Tnfrsf13c		Tbp	Gm1060			Sema4a											Ndufc2
											Wdr43						Ticrr		Slc15a1					Tnfrsf25		Tceb1	Gm1070			Lrfn3											Ndufs6
											Wdr46						Timeless		Slc15a2					Tnks		Tcf25	Gm1673			Ranbp9											Ndufv1
											Wdr5						Timm10		Slc16a10					Tns4		Tcf4	Gm239			Hist1h1b											Neat1
											Wdr55						Timm13		Slc16a2					Tonsl		Tdrd3	Gm2a			Syn3											Neb
											Wdr74						Timm17a		Slc17a8					Tox2		Tdrd6	Gm484			Ltb4r1											Neil1
											Wdr75						Timm23		Slc18b1					Tpmt		Tep1	Gm608			Ints10											Nelfe
											Wdr76						Timm50		Slc1a2					Tpx2		Tex14	Gm672			Scn8a											Neto2
											Wdr77						Timm8a1		Slc23a1					Trabd2b		Tex9	Gm766			Acox1											Neu3
											Wdr82						Timm9		Slc25a27					Traf1		Tfb2m	Gm851			Mgat3											Neurl3
											Wdr83os						Tipin		Slc25a45					Trafd1		Tgif2	Gm885			Deb1											Nf1
											Wdr89						Tkt		Slc26a10					Trank1		Tgm1	Gm920			Apoc2											Nfat5
											Wdr95						Tlr1		Slc27a1					Trat1		Thyn1	Gm98			Epb4.1l1											Nfatc2
											Wee1						Tma16		Slc28a2					Trerf1		Timeless	Gmds			Ptpra											Nfia
											Whsc1						Tmem109		Slc28a3					Trim12c		Timm22	Gmeb1			Nufip1											Nfil3
											Xbp1						Tmem147		Slc2a4rg-ps					Trim30b		Timm50	Gmfb			Upk1a											Nfix
											Xpot						Tmem238		Slc35d2					Trim30d		Tinf2	Gna15			Bzrap1											Nfkbia
											Xrcc5						Tmem256		Slc35f1					Trim34a		Tln1	Gnai2			Mef2a											Nfkbie
											Xrcc6						Tmem261		Slc36a1os					Trim36		Tm2d1	Gnaq			Edem2											Nfkbiz
											Xrcc6bp1						Tmem37		Slc37a2					Trp53inp1		Tm6sf1	Gnaz			Fam82a2											Nhp2l1
											Yars						Tmem39b		Slc38a6					Trpm3		Tm7sf2	Gnb1			Ly86											Nicn1
											Yars2						Tmem41a		Slc38a9					Trpm4		Tm7sf3	Gng12			Rps3											Nifk
											Ybx1						Tmem55b		Slc39a13					Trps1		Tm9sf3	Gng2			B230120H23Rik											Nkg7
											Ybx3						Tmem64		Slc43a1					Trub1		Tmc2	Gng7			Lim2											Nkrf
											Ydjc						Tmem97		Slc44a1					Tsc22d1		Tmco2	Gnl3			Dgkg											Nle1
											Yes1						Tnf		Slc45a4					Tspan13		Tmco7	Gnptab			Zfp317											Nln
											Yif1a						Tnfrsf14		Slc4a7					Tspan15		Tmed2	Golga4			AC091324.10											Nlrc4
											Yif1b						Tnfrsf18		Slc4a8					Tspan3		Tmed6	Golga7			Kctd17											Nlrp1a
											Yrdc						Tnfrsf22		Slc5a12					Tspan32		Tmem111	Golim4			Mlx											Nlrx1
											Ywhae						Tnfsf8		Slc5a3					Tstd3		Tmem120b	Gon4l			E030037K03Rik											Nme4
											Ywhag						Tomm40		Slc6a18					Ttc26		Tmem146	Gorasp1			Bzw1											Nmnat2
											Ywhaq						Tomm5		Slc6a19					Ttll3		Tmem154	Gpbar1			Dyrk3											Nmral1
											Zcwpw1						Tomm6		Slc6a2					Ttn		Tmem161b	Gpd2			Prm1											Nmrk1
											Zdhhc14						Top1mt		Slc6a20b					Tubb2a		Tmem175	Gphn			AL604063.4-1											Nob1
											Zdhhc8						Topbp1		Slc7a14					Twsg1		Tmem213	Gpld1			Ostn											Noc3l
											Zfp296						Tpi1		Slc7a2					Tyms		Tmem35	Gpr114			Top2a											Noc4l
											Zfp367						Traf4		Slc8a1					Tyms-ps		Tmem66	Gpr125			Akap9											Nol11
											Zfp593						Trap1		Slc9a9					Tyr		Tmem70	Gpr128			Rapgef6											Nol3
											Zgrf1						Trim28		Slfn5					Uba1y		Tmpo	Gpr132			Ppfibp2											Nol6
											Zmynd19						Trim37		Smc4					Ubash3b		Tnfaip3	Gpr141			Gstcd											Nol8
											Znhit6						Trip10		Smco1					Ube2c		Tnfaip8l2	Gpr146			Trim69											Nol9
											Zpr1						Trmt1		Smim3					Ube2l6		Tnfsf10	Gpr15			Rasgrp1											Nom1
											Zwilch						Trmt61a		Smpd5					Ubxn11		Tnip2	Gpr17			Nvl											Nomo1
											1700007J10Rik						Trp53		Smpdl3a					Uevld		Tnks	Gpr18			Dhh											Nop10
											1700019G17Rik						Tsen2		Smpdl3b					Unc5a		Tnni3	Gpr183			Tmem91											Nop14
											1700025N23Rik						Tsen54		Smtnl2					Unc93b1		Tnrc6a	Gpr19			A630091E08Rik											Nop16
											1700048O20Rik						Tsfm		Smyd4					Usp11		Tnrc6c	Gpr33			1700081L11Rik											Nop56
											1700066M21Rik						Tspan4		Snhg11					Usp2		Tnxb	Gpr37l1			Zscan12											Nrm
											1700094D03Rik						Tsr1		Snn					Usp35		Tom1l1	Gpr55			Ptrh1											Nsg2
											1700128F08Rik						Tssc1		Snord35b					Usp54		Tomm7	Gpr68			Clpp											Nsl1
											1810034E14Rik						Ttc27		Sntb1					Vash1		Tomt	Gpr77			Ttc23											Nsmf
											1810043G02Rik						Ttc28		Snx14					Vasn		Top1	Gpr83			Osgin2											Nsun5
											2010016I18Rik						Ttc37		Snx30					Veph1		Topbp1	Gprin3			Tpm4											Ntmt1
											2010109I03Rik						Tuba1b		Snx32					Vmn1r58		Tpp2	Gps2			Eaf2											Nudc
											2010111I01Rik						Tuba4a		Snx33					Vmn1r65		Tpx2	Gpsm2			Trib1											Nudcd1
											2210039B01Rik						Txlna		Soat2					Vmn2r29		Traf2	Gpt2			Ascl3											Nudt19
											2310001H17Rik						Txn1		Soga1					Vsig10		Traf3	Gramd1c			Nup98											Nudt5
											2310015A10Rik						Txn2		Sord					Vwa7		Trappc3	Gramd4			Diablo											Nufip1
											2310039L15Rik						Txndc5		Sox11					Wars		Trat1	Grap			Cblb											Nup160
											2410017I17Rik						Txnrd3		Sox2ot					Wdfy1		Trim24	Grap2			Brctd1											Nup188
											2410018L13Rik						Tyro3		Sox4					Wdfy2		Trim28	Grcc10			Cdk5rap1											Nup205
											2500004C02Rik						Tysnd1		Sox5					Wdr19		Trim30	Grifin			Cdh17											Nup43
											2610005L07Rik						Ube2cbp		Sox7					Wdr34		Trim45	Grik3			Ncoa1											Nup62
											2610507I01Rik						Ubqln4		Spata13					Wdr59		Trip11	Grik4			Lsm14a											Nup85
											2700054A10Rik						Uchl3		Spata2l					Wdr5b		Trip12	Grk4			Bnip3											Nup93
											2700070H01Rik						Uchl5		Spata6					Wsb2		Trnau1ap	Grrp1			Adrm1											Nus1
											2810013P06Rik						Uck2		Spc24					Wscd2		Trp53i13	Gsdma1			4930518F22Rik											Nxn
											2810021J22Rik						Uhrf1		Spock2					Xcl1		Trp53inp1	Gsg2			Comtd1											Nxt1
											3110057O12Rik						Uhrf1bp1		Spsb1					Xcr1		Trp53rk	Gsk3b			Gramd1c											Nyap1
											3110062M04Rik						Umps		Ssh3					Xdh		Trpm1	Gsn			Rtkn2											Oas1c
											4632415L05Rik						Ung		St3gal1					Xkr8		Trpm2	Gstt2			Dtx3l											Oas2
											4831440E17Rik						Uqcc2		St3gal2					Xkrx		Trpm3	Gstt4			Wap											Oas3
											4833420G17Rik						Uqcr10		St3gal6					Xylt1		Tsen54	Gtf2a1			Mcart6											Oaz2
											4921525O09Rik						Uqcr11		St7l					Ypel2		Tspan18	Gtf2a2			EG433844											Ociad2
											4930402H24Rik						Uqcrq		St8sia1					Ypel3		Tspan31	Gtf2b			Lims2											Ogfod3
											4930417O13Rik						Urb1		St8sia4					Ypel5		Tspan32	Gtf2h4			Atp6v0a2											Olfr613
											4930431F12Rik						Urb2		St8sia6					Zak		Ttc3	Gzmb			Parvg											Olfr856-ps1
											4930444P10Rik						Usmg5		Stat1					Zan		Ttc7	H19			Slc17a7											Oplah
											4930470H14Rik						Usp1		Stat2					Zbtb20		Ttk	H1foo			Lonp1											Orc1
											4930480K23Rik						Usp10		Steap2					Zbtb26		Ttll11	H2-DMb1			Ugcg											Orc2
											4930481A15Rik						Usp20		Stk11ip					Zc3h12a		Tuba1b	H2-Ke2			Srp54c											Orc6
											4930511M06Rik						Usp31		Stoml1					Zc3h6		Tubb3	H2afy			Fstl4											Osbpl6
											4930512M02Rik						Usp36		Stx11					Zdhhc20		Tube1	H6pd			Cdh23											Osm
											4930519F09Rik						Utp14a		Stx3					Zer1		Tubgcp2	Hace1			Ikzf2											Otog
											4930528D03Rik						Utp15		Stx7					Zfhx3		Tubgcp5	Hbb-b1			Fbxl10											Otud1
											4930533N22Rik						Utp18		Stxbp4					Zfp11		Tulp2	Hbegf			C030011O14Rik											Otud7b
											4930539E08Rik						Utp20		Sumf2					Zfp113		Tulp4	Hbs1l			1600014C10Rik											Oxsm
											4930556M19Rik						Uxs1		Susd1					Zfp169		Tusc4	Hc			Scly											P2rx4
											4931402G19Rik						Vars		Sv2a					Zfp182		Txndc12	Hdac1			Hoxd3											P2rx7
											4931431C16Rik						Vdac1		Swap70					Zfp219		Txndc4	Hdac7			Nmt2											P4hb
											4932438A13Rik						Vegfb		Sycp1					Zfp260		Txndc9	Hdgf			9130023H24Rik											Pacsin1
											4933416M07Rik						Vim		Syne1					Zfp277		Txnl4a	Hdgfrp2			Vav3											Paics
											4933421O10Rik						Vprbp		Synj2					Zfp28		Txnrd3	Hdgfrp3			Zfp142											Pald1
											5031414D18Rik						Wars		Sypl					Zfp300		Ube2b	Heatr1			Uck2											Palm3
											5330426P16Rik						Wbscr16		Syt11					Zfp316		Ube2l6	Hemk1			Gpr114											Pan2
											5830416P10Rik						Wdhd1		Syt12					Zfp345		Ube2m	Herc1			Trim27											Pank1
											5830417I10Rik						Wdr12		Syt15					Zfp36l2		Ube2q1	Hexa			Clptm1l											Papd7
											5830428M24Rik						Wdr18		Syt6					Zfp386		Ube4a	Hint3			Lcn4											Paqr4
											5830432E09Rik						Wdr3		Sytl4					Zfp456		Ubqln4	Hisppd1			Cldn13											Paqr7
											6030440G07Rik						Wdr36		Tbc1d1					Zfp459		Ubxn11	Hist1h1b			Slc35b4											Paqr8
											6030443J06Rik						Wdr4		Tbc1d24					Zfp462		Ubxn2b	Hist1h1c			Vamp3											Park7
											6530403H02Rik						Wdr43		Tbc1d4					Zfp488		Ucn2	Hist1h2ag			Arhgap18											Parp11
											9030624G23Rik						Wdr46		Tbrg3					Zfp512		Ufd1l	Hist1h2an			Frem2											Parp16
											9330136K24Rik						Wdr5		Tbx18					Zfp607		Unc84b	Hist1h2bb			Arhgap25											Pask
											9330159M07Rik						Wdr55		Tbx3					Zfp65		Upf1	Hist1h2bj			Lrdd											Pbdc1
											9530091C08Rik						Wdr74		Tbx6					Zfp69		Usp10	Hist1h2bp			2610016C23Rik											Pbx2
											9930111H07Rik						Wdr75		Tc2n					Zfp704		Usp32	Hist1h3c			Nod1											Pbxip1
											9930111J21Rik1						Wdr76		Tcf4					Zfp773		Usp44	Hist1h3i			Coro6											Pcbp1
											A130077B15Rik						Wdr77		Tcf7					Zfp780b		Usp49	Hist1h4i			Ergic1											Pcgf2
											A230072C01Rik						Wdr82		Tcf7l2					Zfp799		Uspl1	Hivep3			Kcnh4											Pcgf6
											A330032B11Rik						Wdr83os		Tcn2					Zfp811		Utp11l	Hmgcl			Gsk3b											Pclo
											A330069E16Rik						Wdr89		Tcp11l2					Zfp831		Vamp4	Hmha1			Tcf20											Pcmtd2
											A430078G23Rik						Wdr95		Tcta					Zfp874a		Vav1	Hn1			Rad50											Pcna
											A430088P11Rik						Wee1		Tctn1					Zfp882		Vegfa	Hnrnpa2b1			BC057079											Pcyt2
											A430093F15Rik						Whsc1		Tdgf1					Zfp9		Vegfb	Hnrnpf			Pml											Pdap1
											A630001G21Rik						Xbp1		Tdrp					Zfp933		Vipr1	Hnrnpr			1700021A07Rik											Pdcd11
											A630020A06						Xpot		Tenm4					Zfp937		Vps13a	Hook2			Sgms1											Pde1b
											A630023P12Rik						Xrcc5		Tespa1					Zfp941		Vps13d	Hoxd3			Timp2											Pde4c
											A630033H20Rik						Xrcc6		Tet1					Zfp949		Vps26b	Hpcal1			Ankrd17											Pde4d
											A630072M18Rik						Xrcc6bp1		Tex9					Zfp963		Vps28	Hps4			Car12											Pde7a
											A630075F10Rik						Yars		Tfap2b					Zhx2		Vps53	Hrasls3			Ifngr1											Pdf
											A630089N07Rik						Yars2		Tfcp2					Zmym6		Vrk3	Hrh2			Atp11b											Pdia4
											A730017L22Rik						Ybx1		Tfcp2l1					Zmynd8		Vti1a	Hs1bp3			AC138119.5											Pdia6
											A830010M20Rik						Ybx3		Tfdp2					Znrf1		Wbp11	Hsd17b1			Rab4b											Pdk2
											A830082N09Rik						Ydjc		Tgfb3					Zscan2		Wdr22	Hsd17b11			Lipc											Pdp1
											A930024E05Rik						Yes1		Tgtp2					Zswim8		Wdr32	Hsf1			Zswim4											Pdss1
											AW549877						Yif1a		Tha1					Zxda		Wdr40a	Hsf2bp			Arhgap26											Pdxk
											AY512931						Yif1b		Thada							Wdr45	Hsf4			1700040L02Rik											Pdxp
											Abca1						Yrdc		Thap3							Wdr45l	Hsh2d			Ptgfrn											Peg13
											Abca3						Ywhae		Thra							Wdr6	Hsp90b1			Mll1											Pelp1
											Abcd2						Ywhag		Thsd4							Wdr73	Hsph1			9430023L20Rik											Pepd
											Abcd4						Ywhaq		Tigit							Wdr76	Htra2			Zbtb8os											Per3
											Abcg3						Zcwpw1		Timm17b							Wipi1	Htra3			Slc26a8											Pes1
											Abhd10						Zdhhc14		Tirap							Wnk1	Htt			Ubb											Pfas
											Abhd4						Zdhhc8		Tjp3							Wnt5b	Hyls1			Mrpl30											Pfdn1
											Abi2						Zfp296		Tlcd2							Wscd2	I730030J21Rik			Pcmtd1											Pfdn6
											Abt1						Zfp367		Tln2							Xirp1	I830012O16Rik			Slc4a10											Pfkfb2
											Abtb1						Zfp593		Tlr12							Xkr6	I830077J02Rik			Ddx19b											Pgpep1
											Acad10						Zfp609		Tlr6							Xpo6	I830127L07Rik			Icam1											Phb2
											Acad9						Zfp652		Tm6sf1							Yipf2	Ibtk			S100a1											Phc3
											Acbd4						Zfp862-ps		Tmc2							Ypel4	Icam1			Gm1604b											Phex
											Acnat1						Zgrf1		Tmc4							Zbtb26	Ick			Acsl1											Phf21a
											Acp5						Zhx2		Tmem106b							Zbtb3	Icos			Btd											Phgdh
											Acrbp						Zmynd19		Tmem108							Zbtb33	Icosl			Rtel1											Phkg1
											Acss2						Znhit6		Tmem140							Zbtb40	Id1			Rbx1											Phldb3
											Actn1						Zpr1		Tmem191c							Zbtb6	Id2			Usp6nl											Phyhd1
											Actn2						Zwilch		Tmem198b							Zc3h18	Id3			EG224180											Pi15
											Adam28								Tmem45b							Zc3h4	Ier2			Styk1											Pias3
											Adamts2								Tmem50b							Zcchc2	Ifi205			Ttll10											Piezo1
											Adamts6								Tmem69							Zdhhc6	Ifi30			Phb											Pigp
											Adarb1								Tmem88b							Zfml	Ifit3			Aen											Pigu
											Adarb2								Tmevpg1							Zfp108	Ifitm7			P2ry10											Pigv
											Adcy6								Tmie							Zfp148	Ifne			Sobp											Pigw
											Adora2a								Tnfaip3							Zfp189	Ifngr1			Slc4a4											Pik3ap1
											Adrb2								Tnfrsf10b							Zfp239	Ifngr2			2310007F21Rik											Pik3c2b
											Adtrp								Tnfrsf11a							Zfp263	Ifnk			Coasy											Pik3ip1
											Afap1								Tnfrsf13c							Zfp27	Ift57			Ubfd1											Pik3r2
											Aff3								Tnfrsf25							Zfp292	Ift80			Gemin5											Pim1
											Agap1								Tnks							Zfp36l2	Igf1r			Ddx51											Pim2
											Akap12								Tns4							Zfp410	Igf2r			Sfrs5											Pim3
											Akap5								Tonsl							Zfp420	Igfals			Prrg4											Pink1
											Akr1b10								Tox							Zfp423	Igfbp7			Zfp532											Pinx1
											Alcam								Tox2							Zfp445	Igll1			Sp7											Pisd-ps2
											Alox12								Tpmt							Zfp46	Iglon5			Prkacb											Pitpnm1
											Alox8								Tpx2							Zfp473	Igsf8			Smarca4											Pitrm1
											Als2								Trabd2b							Zfp507	Ikzf2			Fam13b											Pja1
											Als2cl								Traf1							Zfp511	Ikzf4			Mcf2l											Pkd1l3
											Alyref2								Trafd1							Zfp54	Ikzf5			Rpa1											Pkd2l2
											Ampd3								Trank1							Zfp553	Il12rb2			Lcmt2											Pkm
											Ankrd13d								Trat1							Zfp568	Il13			BC033915											Pkp4
											Ankrd55								Trerf1							Zfp62	Il16			Iqgap1											Pla2g12a
											Ap1s2								Trim12a							Zfp637	Il17a			Hormad2											Plac8
											Ap4b1								Trim12c							Zfp740	Il18			Serping1											Plbd2
											Aplf								Trim2							Zfp758	Il18bp			Vash1											Pld2
											Apobec1								Trim30b							Zfp775	Il18r1			Ncf1											Pld4
											Apoe								Trim30d							Zfp84	Il18rap			AC158787.14											Plekha6
											Aqp3								Trim34a							Zfp87	Il1r1			B4galt4											Plekha7
											Arf2								Trim36							Zfp93	Il1rl1			Alkbh7											Plekhg2
											Arhgap19								Trim43b							Zfyve19	Il1rl2			D330038O06Rik											Plekhg3
											Arhgap27os3								Trip4							Zmpste24	Il20			Kremen2											Plekhn1
											Arhgap31								Trp53inp1							Zmym5	Il23a			Gpld1											Plk4
											Arhgef10								Trpm3							Zmynd10	Il24			Atf1											Plp1
											Arid3a								Trpm4							Zmynd12	Il2rb			Dhx35											Plp2
											Arl5c								Trps1							Znrf2	Il3ra			Rhog											Pltp
											Armcx3								Trub1							Zp3r	Il4			Atp5o											Plxnc1
											Armcx4								Tsc22d1							Zwilch	Il4ra			Prkca											Pmaip1
											Arntl								Tspan13							Zwint	Il6ra			Prim2											Pmf1
											Arrdc3								Tspan15							Zyx	Il6st			Trip6											Pmm1
											Art2b								Tspan3								Il8rb			Tm4sf5											Pno1
											Art4								Tspan32								Ildr1			AC136022.3											Pnpla1
											Asap1								Tspan9								Imp4			AL833780.6-1											Pnpo
											Atg14								Tstd3								Impg1			Taf11											Poc1b
											Atg9a								Ttc26								Ino80c			4933407C03Rik											Podnl1
											Athl1								Ttll3								Inpp5a			Kif5c											Pogk
											Atp13a2								Ttn								Inpp5k			Vps45											Pola1
											Atp2b4								Tubb2a								Ints1			AC104832.8											Pold1
											Atp6v0a1								Twsg1								Ints10			Akap6											Pold2
											Atp6v1d								Tyms								Ints12			Dlgap1											Pold4
											Atp8a1								Tyms-ps								Ints7			Gmeb1											Pole
											Atp9a								Tyr								Ipo11			Hexa											Pole2
											Atxn1								Uba1y								Ipo7			Bckdha											Pole3
											B3galt4								Ubash3b								Iqcb1			Zfp719											Pole4
											B3gnt5								Ube2c								Iqch			Gys1											Polr1a
											B4galt6								Ube2l6								Iqsec2			F730043M19Rik											Polr1b
											BC033916								Ubxn11								Irak2			R3hdm1											Polr2f
											BC039771								Uevld								Irf1			Apbb2											Polr2h
											BC051226								Unc5a								Irf2bp2			Celsr1											Polr2l
											BC051537								Unc93b1								Irf4			Mmp14											Polr3b
											BC064078								Usp11								Irf6			Gstt4											Polr3d
											Bach1								Usp17la								Irf9			Hc											Polr3e
											Bai2								Usp2								Irgc1			4930550C14Rik											Polr3g
											Bambi-ps1								Usp35								Irgm1			CT485788.18-2											Polr3h
											Baz2b								Usp54								Irs2			Ankrd45											Polr3k
											Bbs2								Uvssa								Ism1			Kif3b											Pop1
											Bcl2a1b								Vamp1								Isoc1			Zfp459											Pot1b
											Bcl6								Vash1								Isoc2b			Ino80c											Pou2af1
											Bend5								Vasn								Itga2			Gm885											Ppa1
											Birc3								Veph1								Itga9			Me2											Ppan
											Bphl								Vmn1r58								Itgav			Bend6											Ppat
											Brip1								Vmn1r65								Itgb1			Ube2e2											Ppia
											Btbd16								Vmn2r-ps129								Itgb2			Gart											Ppic
											Btg1								Vmn2r29								Itgb3			Ncam2											Ppid
											Btg2								Vsig10								Itgb5			Atpbd4											Ppie
											C030034L19Rik								Vwa7								Itpk1			Rreb1											Ppif
											C130026I21Rik								Wars								Itpka			4632428N05Rik											Ppil1
											C230072F16Rik								Wdfy1								Itpkc			Sae1											Ppm1g
											C230091D08Rik								Wdfy2								Itsn1			2310047O13Rik											Ppm1j
											C330024D21Rik								Wdr19								Iws1			Birc3											Ppp1r12b
											C530005A16Rik								Wdr34								Jak1			Hsd17b11											Ppp4r1l-ps
											Cacna2d4								Wdr59								Jarid1c			Cntnap1											Ppp5c
											Cacnb3								Wdr5b								Jarid2			Akr1c19											Pprc1
											Calcoco1								Wnt4								Jmjd3			Gmds											Pqlc2
											Calcrl								Wsb2								Jmjd5			Ptger2											Prdm1
											Camk2b								Wscd2								Jun			Garnl3											Prdx1
											Camk2d								Xaf1								Junb			Ier3											Prdx4
											Camk4								Xcl1								Jund			Rtdr1											Prdx6
											Capn3								Xcr1								Katnb1			Fam65b											Prelid2
											Caprin2								Xdh								Kbtbd11			Fhod1											Prep
											Car2								Xkr8								Kbtbd3			Jmjd1a											Prim1
											Car5b								Xkrx								Kcnh4			Sema4b											Prim2
											Card6								Xylt1								Kcnip1			Ptpn7											Prkar2a
											Carf								Ybey								Kcnj8			Cyba											Prkcz
											Caskin2								Ypel2								Kcnj9			Map3k14											Prkrir
											Casp6								Ypel3								Kcnn4			Pnrc1											Prlr
											Cbln3								Ypel5								Kcnq5			Oxsm											Prmt1
											Ccdc125								Zak								Kctd13			2900092E17Rik											Prmt2
											Ccdc144b								Zan								Kctd17			Slc9a8											Prmt7
											Ccdc157								Zbp1								Kdelc2			Zc3hav1											Pros1
											Ccdc181								Zbtb20								Kdr			Jarid1c											Prpf19
											Ccdc186								Zbtb26								Kdsr			Vrk1											Prpf31
											Ccdc30								Zc3h12a								Kif11			AL606824.13-4											Prr11
											Ccdc78								Zc3h6								Kif3a			Nptn											Prr33
											Ccng2								Zdhhc20								Kif5a			Lgals3bp											Prrt1
											Ccni								Zer1								Kif5c			Trp53i11											Prrt2
											Ccr6								Zfhx3								Kifc1			AC133959.4											Psg23
											Ccr9								Zfp11								Kiss1r			Traf4											Psma5
											Ccs								Zfp113								Klc3			Maml2											Psma7
											Cd101								Zfp169								Klf10			Pus3											Psmb11
											Cd1d1								Zfp182								Klf13			AC157914.4-1											Psmb2
											Cd200								Zfp219								Klf16			Glrx											Psmb3
											Cd209c								Zfp260								Klf2			Itgb5											Psmb5
											Cd28								Zfp277								Klf7			EG330305											Psmc4
											Cd300a								Zfp28								Klf9			Hist1h2ai											Psmc5
											Cd38								Zfp300								Klhdc1			Il6ra											Psmd1
											Cd7								Zfp316								Klhdc2			Armc6											Psmd3
											Cd72								Zfp345								Klhdc8b			Oit3											Psmd6
											Cd83								Zfp36l2								Klhl18			Pelp1											Psmd7
											Cd9								Zfp383								Klhl28			Dyrk1a											Psme2
											Cd93								Zfp386								Klhl35			Rac2											Psme3
											Cd96								Zfp456								Klhl6			Mgat4a											Psmg1
											Cdc25b								Zfp459								Klk8			St3gal4											Psmg2
											Cdc42bpg								Zfp462								Klk9			Enox2											Psmg3
											Cdh11								Zfp488								Klra1			Arhgef3											Psmg4
											Cdh24								Zfp512								Klra12			Pak4											Ptchd1
											Cdk19								Zfp607								Klra13			Gng12											Ptges3
											Cdk7								Zfp65								Klra3			Fam26d											Ptk2
											Cenpa								Zfp677								Klrc2			Kdelc2											Ptma
											Cenpf								Zfp69								Klrc3			Map3k7ip1											Ptms
											Cep162								Zfp704								Klre1			Atp6v1g3											Ptpmt1
											Cep83os								Zfp760								Klri2			Caprin2											Ptpn14
											Cep95								Zfp773								Kmo			Fam116a											Ptpn4
											Cerk								Zfp780b								Kntc1			Klhdc2											Ptpre
											Cerkl								Zfp799								Kremen2			Cd27											Ptprs
											Cfap74								Zfp811								Krit1			Dtx3											Pts
											Chd6								Zfp831								Lama3			Fut7											Pus7
											Chic1								Zfp874a								Lama5			AC154274.1-1											Pus7l
											Chrnb1								Zfp882								Larp2			Xpo4											Pusl1
											Chst10								Zfp9								Larp4			Tia1											Pvt1
											Chst15								Zfp933								Lcat			Tmprss6											Pwp1
											Ciita								Zfp937								Lck			Satb1											Pwp2
											Clec2i								Zfp941								Lcmt2			Pbrm1											Pycr1
											Clip2								Zfp945								Lcn10			Kmo											Pycrl
											Clmn								Zfp949								Lcn12			AC116729.14-1											Pydc4
											Clrn1								Zfp963								Lcn13			Zfp429											Qprt
											Cmtm7								Zhx2								Lcn4			6430571L13Rik											Qtrt1
											Cmya5								Zmym6								Ldlr			Chmp5											Qtrtd1
											Cnga1								Zmynd8								Ldlrap1			2410008K03Rik											Rab33b
											Cnr2								Znrf1								Lemd1			Med29											Rab37
											Cntrob								Zscan2								Leo1			Limd1											Rabgap1l
											Col20a1								Zswim8								Letm2			Lsm4											Rad51
											Col23a1								Zxda								Letmd1			Cox18											Ralb
											Colec12																Lfng			Ube2v1											Ralgds
											Coro7																Lgals3bp			Cbln3											Ralgps1
											Cpeb4																Lgals8			A630001O12Rik											Ranbp1
											Cplx2																Lgi1			Elf1											Ranbp10
											Cpm																Lhfpl2			Wdr44											Ranbp3l
											Cracr2a																Lhfpl4			Supv3l1											Rangap1
											Cracr2b																Lhx6			AC152164.15-2											Rap1gap2
											Crat																Lif			Accn1											Rapgef4
											Creb3l2																Lig1			Inpp4b											Rapgefl1
											Crot																Lilrb4			Stox2											Raph1
											Crx																Lim2			Gorasp1											Rars
											Csf1r																Limk2			Repin1											Rasa4
											Csf2ra																Lims1			1700066B19Rik											Rasgef1a
											Csf3r																Lims2			Frat2											Rasgrf2
											Csgalnact2																Lin54			Klhl35											Rasgrp3
											Ctla2a																Lins2			1200014J11Rik											Rb1
											Ctla2b																Lipc			Zfp827											Rbbp7
											Ctla4																Lipe			Moxd2											Rbm12b1
											Ctns																Lipm			Tbc1d22b											Rbm19
											Ctsl																Lix1			Klrc1											Rbm3
											Cul7																Lman2l			Sh3bgrl2											Rbmxl1
											Cx3cr1																Lmf2			Il18rap											Rcc1
											Cxcr2																Lmna			Pkp4											Rcc2
											Cxcr4																Lmnb1			Relt											Rcn1
											Cxcr5																Lmo4			Fbxo44											Rdh1
											Cyb561a3																Lmtk3			Hist2h3b											Rdh13
											Cyb5d2																Lnpep			BC030307											Rdh18-ps
											Cybb																Lonp1			Tmeff2											Rdh9
											Cyp4f13																Lonp2			Wars											Reck
											D130040H23Rik																Lonrf3			Cd86											Recql4
											D17H6S53E																Loxhd1			Gab2											Rel
											D330041H03Rik																Loxl2			Ppme1											Rev1
											D3Ertd751e																Loxl3			Zfp618											Rexo2
											D430042O09Rik																Lpar5			AC124379.3											Rfc3
											D830005E20Rik																Lpcat3			Lpin1											Rfc4
											D930016D06Rik																Lpin1			4933426M11Rik											Rfc5
											Dap																Lpin2			Cdkn2c											Rfesd
											Dapk1																Lpxn			Fmnl3											Rfx3
											Dbhos																Lrch3			Dock9											Rgl2
											Dcaf10																Lrdd			Lims1											Rgs10
											Dcaf17																Lrfn3			Paqr8											Rgs2
											Dcc																Lrguk			Gnai2											Rgs3
											Dcdc2c																Lrmp			Wwox											Rin3
											Dck																Lrp11			Slc16a1											Riok2
											Dclre1c																Lrp8			Poli											Ripk3
											Ddx43																Lrpprc			Slc25a30											Rmdn3
											Decr2																Lrrc16a			Slc44a3											Rnaseh2a
											Dennd1c																Lrrc16b			Fam158a											Rnaseh2b
											Dennd5b																Lrrc25			1700125F08Rik											Rnaset2b
											Dennd6a																Lrrc28			Mrpl22											Rnf103
											Depdc1b																Lrrc29			Vcl											Rnf126
											Dhx57																Lrrc33			Cdkl4											Rnf145
											Dip2a																Lrrc49			9930104L06Rik											Rnf167
											Dlg3																Lrrc59			AC130530.4-1											Rnf19a
											Dnah8																Lrrc67			Hist1h3i											Rnf32
											Dnase1l1																Lrrc8a			Tes											Rnmtl1
											Dock6																Lrrc8b			Malt1											Rnps1
											Dram2																Lrrc8c			Slc48a1											Romo1
											Dst																Lrrfip2			Tmem43											Rorb
											Dtx4																Lrrk1			Rpl11											Rpap3
											Dusp10																Lsm10			EG433024											Rpf2
											Dusp4																Lsm14a			Gsx2											Rpl22l1
											Dynlt1a																Lsr			8430429K09Rik											Rpl28
											Dyrk1b																Lss			Sphk2											Rpl35
											Dzip1																Lst1			Stat3											Rpn1
											E130215H24Rik																Lta4h			Cytsb											Rpn2
											E130311K13Rik																Ltb4r1			Lrrk1											Rpp14
											E230016K23Rik																Ltb4r2			Pik3r2											Rpp38
											E330020D12Rik																Ltk			Hrasls3											Rps12
											E330023G01Rik																Ly86			Hist1h2bl											Rps2
											E330033B04Rik																Ly96			Ncald											Rps25
											Eaf2																Lypla2			Exoc6											Rps27l
											Efr3b																Lysmd3			Ptpn3											Rps6ka5
											Egln3																Lysmd4			Nfkbiz											Rpusd2
											Ehhadh																Lyst			Cdc42se2											Rrm1
											Elk3																Macf1			Cdc2l6											Rrm2
											Elmo3																Macrod1			Aldh2											Rrp1b
											Elmod2																Mad1l1			Vmo1											Rrp7a
											Emc9																Mad2l1bp			2700049A03Rik											Rrp9
											Emilin1																Mad2l2			Thrb											Rrs1
											Eng																Maf			N4bp1											Rsl1d1
											Enox2																Maff			Polr2k											Rsl24d1
											Enpp1																Magix			ORF63											Rtfdc1
											Ephb6																Magoh			Maged2											Runx1
											Ephx1																Magoh-rs1			Sgpp1											Ruvbl1
											Eps8l1																Maml2			Pih1d1											Ruvbl2
											Erbb3																Man1a			Nfe2l2											Rxra
											Ermap																Manbal			Pdss2											Ryr3
											Ermard																Map2k4			Slc11a2											S100a1
											Esyt2																Map2k5			Nav1											S100a13
											Etohd2																Map3k1			Kat2b											S100a6
											Eva1b																Map3k14			AI847670											S1pr1
											Ext1																Map3k2			Lcn13											Sac3d1
											F830016B08Rik																Map3k7ip1			Ahcyl2											Sae1
											Fam101b																Map3k7ip3			1810008A18Rik											Samd1
											Fam105a																Map4k2			Slc39a10											Samd10
											Fam118a																Mapk14			1110049B09Rik											Samd8
											Fam129c																Mapk6			AC154516.2-1											Samm50
											Fam149b																Mapkapk3			Nrarp											Sat1
											Fam161b																Mapkbp1			Hist1h3h											Sc5d
											Fam193b																Mark2			Nt5dc3											Scai
											Fam214b																Mastl			Cxcr3											Scamp4
											Fam219a																Mat2a			Rps19bp1											Scd2
											Fam45a																Max			Edaradd											Scml4
											Fam46c																Maz			Exph5											Scn4a
											Fam63a																Mbd1			Gldc											Scpep1os
											Fam63b																Mbd5			1700061G19Rik											Scrn2
											Fam78a																Mbd6			BC027231											Sdad1
											Fam83f																Mboat1			Gphn											Sdc4
											Fancc																Mbtd1			Ptplb											Sdf2l1
											Fas																Mcart6			Nek11											Sec13
											Fbxl12																Mcf2l			Il9											Sec24a
											Fbxl12os																Mcm6			AB041803											Sema6c
											Fbxo24																Mcm9			Nfx1											Sema7a
											Fbxo27																Mcoln2			Rap1a											Senp7
											Fbxo32																Mcoln3			Cd8a											Serbp1
											Fbxo43																Mctp1			AI646023											Serpinb6b
											Fcgr2b																Mctp2			Ppfibp1											Set
											Fer1l5																Mdc1			E030049G20Rik											Setbp1
											Fktn																Mdm1			Ret											Setd6
											Fmnl3																Me1			Adamts10											Setd8
											Fmo5																Me2			Atad2b											Sf3a1
											Foxo4																Med15			Il8rb											Sf3b3
											Frat2																Med22			Hist1h2bc											Sfi1
											Frmd4b																Med27			1700010I14Rik											Sfxn2
											Frmd6																Med7			AW554918											Sgk1
											Fry																Mef2c			Ubxn4											Sgol2a
											Fryl																Mefv			Tmem77											Sh2d1a
											Fuca2																Men1			Pctk2											Sh3bp1
											Fut10																Mertk			Cd274											Sh3bp2
											G530011O06Rik																Metap2			Arih1											Sh3bp5
											Gabrr2																Metrnl			Gpr17											Shfm1
											Gad2																Mett10d			Bnip2											Shmt1
											Gadd45b																Mett11d1			Ppm1l											Shq1
											Galm																Mettl11a			Zfpm1											Sigmar1
											Galnt10																Mettl5			Maf											Sil1
											Galnt9																Mfap5			Map3k7ip3											Simc1
											Ganc																Mfsd2			Tmem104											Sirpa
											Gata3																Mgat3			Fbxl8											Sirt3
											Gcnt1																Mgl2			1700028K03Rik											Siva1
											Gemin8																Mgll			Slc39a8											Ska3
											Gfi1																Mical2			Ahctf1											Skap2
											Ggt5																Micalcl			Stk40											Slamf1
											Ggta1																Mina			Trpm8											Slbp
											Ghdc																Mink1			Ttc39c											Slc12a6
											Gjc3																Mipep			Mbd5											Slc15a1
											Gla																Mitd1			Letmd1											Slc16a1
											Glcci1																Mkl1			Atp5d											Slc16a10
											Glrx2																Mkln1			D16Ertd472e											Slc16a2
											Glt8d1																Mknk1			Ier2											Slc17a9
											Gm10640																Mkrn1			Cdon											Slc19a1
											Gm10653																Mll1			Strn4											Slc23a1
											Gm10789																Mllt1			Cbfa2t3											Slc25a1
											Gm10791																Mllt6			2210408I21Rik											Slc25a15
											Gm10825																Mlx			Ltb											Slc25a22
											Gm10845																Mmp14			Gtf2b											Slc25a25
											Gm11127																Mmp25			Il1r1											Slc25a27
											Gm11346																Mnt			Neb											Slc25a32
											Gm12018																Mobkl2a			Slc35a2											Slc25a45
											Gm12942																Mobkl2c			Tap2											Slc25a5
											Gm14005																Mobkl3			Smox											Slc26a11
											Gm14085																Morc1			1700023B02Rik											Slc2a4rg-ps
											Gm14403																Morc2a			Flrt1											Slc30a4
											Gm14420																Morn3			Hdgfrp2											Slc35a4
											Gm14446																Morn5			Rd3											Slc35d2
											Gm15401																Mov10			Clint1											Slc35f2
											Gm15708																Mpdu1			Foxm1											Slc35g1
											Gm16070																Mphosph9			Nmi											Slc36a1os
											Gm16157																Mrpl11			AC144776.2											Slc37a2
											Gm16576																Mrpl22			Clec16a											Slc38a2
											Gm16675																Mrpl30			Il6st											Slc38a6
											Gm16702																Mrpl4			Det1											Slc38a9
											Gm16907																Mrpl52			1600029D21Rik											Slc39a11
											Gm17644																Mrps16			AC110235.13-1											Slc39a13
											Gm17821																Mrps24			Rrp1b											Slc39a14
											Gm19434																Mrps28			Scn4b											Slc43a1
											Gm1966																Mrps34			Dach2											Slc44a1
											Gm19757																Mrvi1			Itga6											Slc45a4
											Gm20172																Ms4a6b			A430110L20Rik											Slc4a7
											Gm20187																Ms4a6c			AC115876.18											Slc4a8
											Gm20300																Msc			2900011O08Rik											Slc5a3
											Gm20337																Msi2			C3											Slc6a18
											Gm20362																Msto1			Myc											Slc6a20b
											Gm20605																Mta2			Letm2											Slc7a2
											Gm3002																Mtap			Fam110b											Slc9a9
											Gm4262																Mtap1b			Gse1											Slfn5
											Gm4285																Mtap4			Ctsf											Slmo2
											Gm4791																Mtap9			Olfr524											Smarcc1
											Gm4944																Mthfd2			Magoh-rs1											Smc1a
											Gm4981																Mthfr			Klc3											Smc2
											Gm5595																Mtmr4			Fez2											Smc4
											Gm5607																Mtrf1			Manbal											Smco1
											Gm6313																Muc1			AC117602.9											Smim3
											Gm7102																Muc13			Mnt											Smpd5
											Gm7609																Muc4			Trip4											Smpdl3a
											Gm8234																Mul1			4933440N22Rik											Smpdl3b
											Gm8369																Mvp			AC182749.2-3											Smtnl2
											Gm8909																Mxd1			Lmf2											Smyd4
											Gm9159																Myb			Sigirr											Smyd5
											Gpcpd1																Mybpc3			Phip											Snd1
											Gpr137b-ps																Mycbp2			Ptpn6											Snhg1
											Gpr157																Myct1			AC157822.2-1											Snhg12
											Gpr174																Myd88			Gmfb											Snhg3
											Gpr183																Myl7			Cmtm7											Snhg4
											Gprc5c																Mylc2b			Il13											Snhg5
											Gramd1a																Mylk2			Zeb2											Snord35b
											Grik5																Myo16			Kcnk5											Snrnp40
											Grk1																Myo18a			Usp46											Snrpa
											Grk4																Myo1c			4932422M17Rik											Snrpa1
											Grk5																Myo1e			9330133O14Rik											Snrpb
											Grm1																Myo1f			AC159207.2-1											Snrpd1
											Gse1																Myo1g			Cdc25a											Snrpd2
											Gsn																Myo6			Golim4											Snrpd3
											Gstt2																Myst3			Pkd1l3											Snrpf
											Gtdc1																N4bp1			Zcwpw2											Snx10
											Gzmk																N6amt2			Klhl28											Snx14
											H2-DMb1																Naf1			Gm766											Snx32
											H2-DMb2																Naglu			Vezt											Snx33
											H2-Ea-ps																Naif1			Tpm3											Soat2
											H2-K2																Narg1			Eif2s1											Socs1
											H2-Oa																Narg1l			0610012H03Rik											Socs2
											H2-Ob																Nars2			AC027184.15-1											Sod2
											H2-Q10																Nav1			Srp14											Sord
											H2-Q2																Nbn			Cant1											Sox12
											H2-T24																Ncald			Zfp322a											Sox4
											H2-T3																Ncam2			Aaas											Spata13
											H6pd																Ncaph2			Dot1l											Spata2l
											Haao																Ncbp2			9330175E14Rik											Spata5
											Hacl1																Ncln			Top3b											Spata6
											Hdac5																Ncoa2			Trp53											Spr
											Hexb																Ndfip2			Arl6ip1											Spsb1
											Hint3																Ndrg1			Pisd											Sqle
											Hist2h2be																Ndst1			B230219D22Rik											Srr
											Hist3h2a																Ndufa3			Pik3r5											Srsf2
											Hivep1																Ndufa8			Tas2r144											Srsf3
											Hjurp																Ndufab1			Cables1											Ssbp4
											Hmmr																Ndufaf2			Mrpl4											Ssh3
											Homez																Ndufv1			Cytip											Ssr4
											Hoxa5																Neb			2210010C17Rik											Ssrp1
											Hpgds																Nebl			Ctgf											Sssca1
											Hrh2																Nedd1			Irgc1											St13
											Hs3st4																Nedd4l			Reep3											St3gal1
											Hsf2bp																Nedd9			Map2k5											St3gal2
											Hspb11																Neil2			Aldh18a1											St3gal4
											Hspbap1																Nek11			E430029J22Rik											St6galnac4
											Hvcn1																Nek6			Hrh2											St8sia4
											Hyal3																Nek8			Abca3											St8sia6
											Hyls1																Nek9			Fbn1											Stag3
											I730030J21Rik																Neu3			Hmgcr											Stard4
											Ick																Neurl4			Mark2											Stat5a
											Icos																Nfat5			Cisd2											Stc2
											Icosl																Nfatc1			B630019A10Rik											Stip1
											Idua																Nfatc2			Porcn											Stk11ip
											Iffo1																Nfe2l2			Cmya5											Stmn1
											Ifi27l2a																Nfix			Pnn											Stoml1
											Ifit1																Nfx1			1200014M14Rik											Stoml2
											Ifit3																Nfxl1			1110006O17Rik											Stra13
											Ift80																Nfyb			AC116825.23											Strap
											Igf1r																Nfyc			A430084P05Rik											Stx11
											Igj																Ngly1			Scx											Stx2
											Ikbip																Nhedc1			Trappc6b											Stx7
											Ikbke																Nid2			Tasp1											Stxbp4
											Ikzf2																Nipsnap3a			Lemd1											Suclg1
											Ikzf3																Nit1			Pkn1											Sumf2
											Il16																Nkg7			Serpina3g											Supv3l1
											Il1f9																Nktr			Procr											Surf2
											Il5ra																Nlk			2610528E23Rik											Susd1
											Il7r																Nlrc5			Eif4g2											Suv39h1
											Inadl																Nme1			Commd8											Sv2a
											Inpp1																Nmi			Ttyh2											Swi5
											Inpp4a																Nmt2			St7											Syce2
											Inpp5a																Noc4l			1700001O22Rik											Syde2
											Insr																Nod1			Mertk											Syncrip
											Intu																Nol3			BX572640.9											Syne1
											Ipcef1																Nol5			Sema4d											Syne3
											Irf4																Notch2			Narg1l											Syngr2
											Irf6																Notch3			Zbp1											Synj2
											Irf7																Noto			AC154796.2											Sypl
											Isg15																Npas2			Psmc3ip											Syt15
											Isoc2b																Npb			9030617O03Rik											Sytl1
											Itga10																Nr4a1			Abhd11											Sytl3
											Itga2b																Nr4a2			Bank1											Sytl4
											Itga3																Nrarp			Dhodh											Tacc3
											Itga4																Nrg2			4933437F05Rik											Tada2a
											Itm2a																Nrip1			Cacnb3											Taf4b
											Itsn1																Nrl			Sorcs2											Tagln2
											Izumo1r																Nrm			Ctsz											Tars
											Jak1																Nrp1			Acadsb											Tasp1
											Jak2																Nrp2			BC046331											Tbc1d16
											Jpx																Nsmce1			Piwil4											Tbc1d24
											Jup																Nsun4			Tmed4											Tbkbp1
											Kansl1l																Nsun6			Pgs1											Tbl3
											Katnal1																Nt5dc1			Ergic2											Tbrg4
											Kcna2																Nubp2			Als2cr12											Tbx18
											Kcnc1																Nudcd1			Myd88											Tbx21
											Kcnh2																Nufip1			Spaca3											Tbx6
											Kcnh3																Numa1			Ormdl3											Tc2n
											Kcnip2																Nup153			B2m											Tcerg1
											Kcnn1																Nup210			Cox6a1											Tcf19
											Kcnq1ot1																Nup214			Tex12											Tcf7
											Kdelc2																Nup37			Atp8a2											Tcn2
											Kdm5b																Nup93			Sash1											Tcp1
											Khk																Obfc1			Zfp94											Tcp11l2
											Kif21b																Obfc2a			Filip1											Tcta
											Kif22																Ociad1			Zfp780b											Tctn1
											Kifc2																Ocln			Pip5k1a											Tdgf1
											Klc4																Odz1			2900016B01Rik											Tefm
											Klhl24																Oit3			EG639281											Telo2
											Klhl3																Olah			Crem											Tesc
											Klhl6																Olfr432			Tox2											Tespa1
											Klrd1																Olfr433			Capsl											Tet1
											Kmt2a																Olfr524			Psen1											Tex30
											Krba1																Olfr530			Snta1											Tex9
											Kremen2																Olfr70			Iqsec2											Tfap4
											Ksr2																Opa1			Myo1f											Tfdp2
											LOC330796																Opn5			Ikzf1											Tfrc
											Lag3																Oprm1			Cd8b1											Tha1
											Lamc1																Orai1			3230401D17Rik											Thada
											Lax1																Orc1l			Tmub1											Thap3
											Lbh																Orc4l			Dctn2											Them6
											Lcn4																ORF19			Olfr530											Thg1l
											Ldhb																ORF63			Rrp1											Thoc3
											Ldlrad4																Osbpl10			Ifitm7											Thra
											Lef1																Osbpl1a			3830406C13Rik											Thumpd3
											Lepr																Osbpl2			Mctp1											Thyn1
											Leprot																Osbpl9			Capn5											Ticrr
											Letm2																Osgin2			Col18a1											Tigit
											Lgals8																Ostn			Mtap											Timeless
											Lifr																Otub1			A4galt											Timm10
											Lims1																Otud5			Lrp8											Timm13
											Lipa																Oxnad1			Cuedc1											Timm17a
											Lix1																Oxsm			Nup214											Timm23
											Lmbrd1																P2rx3			Aarsd1											Timm50
											Lmntd2																P2rx7			Hist2h2bb											Timm8a1
											Loxl2																P2ry14			Foxq1											Timm9
											Lpar6																P2ry2			Dnajc15											Tipin
											Lpxn																Pabpc1			Rab8b											Tirap
											Lrig1																Padi2			Ppp3ca											Tjp3
											Lrp4																Paf1			Atp6v1g2											Tkt
											Lrrc1																Pak1ip1			AI480653											Tlcd2
											Lrrc14b																Pak4			Arhgap9											Tlr1
											Lrrc2																Pak6			Ubr4											Tlr12
											Lrrc3																Pan2			Btg1											Tma16
											Lrrc3b																Panx1			Gpr132											Tmc4
											Lrrc8e																Papd1			Dem1											Tmem106b
											Lrrk2																Paqr4			Cldnd2											Tmem108
											Lrsam1																Paqr5			Sbno2											Tmem109
											Ly6a																Paqr6			Hmha1											Tmem147
											Ly86																Paqr8			Snx12											Tmem191c
											Lyn																Parp9			Hn1											Tmem198b
											Lypd6b																Parvg			C87436											Tmem238
											Lyz2																Pate2			Pik3ca											Tmem256
											Lztfl1																Patl1			Vps33a											Tmem261
											Mageb16-ps1																Patl2			4933406J08Rik											Tmem37
											Malat1																Pax4			AC137871.18											Tmem39b
											Maml3																Pbrm1			Pptc7											Tmem41a
											Man1c1																Pccb			AL606805.21											Tmem45b
											Maoa																Pcdhga2			B230314M03Rik											Tmem55b
											Map2k6																Pcdhgb4			Lama5											Tmem69
											Map3k1																Pcmtd1			Cnot8											Tmem97
											Map3k14																Pcnp			Vamp1											Tmevpg1
											Map4k4																Pcnx			Abt1											Tnf
											Map4k5																Pcnxl2			Phc3											Tnfaip3
											Map7																Pcsk4			Tac2											Tnfrsf10b
											2024-03-05																Pctk2			Gpt2											Tnfrsf13c
											Marcks																Pcx			Zbtb12											Tnfrsf18
											Mast1																Pdcd4			Sec1											Tnfrsf22
											Mast4																Pde1a			Wbp7											Tnfsf8
											Matk																Pde3b			Zkscan3											Tnks
											Mbnl2																Pdia4			Fam102b											Tomm40
											Mc1r																Pdlim5			Spag1											Tomm6
											Mcc																Pds5a			Rtn3											Top1mt
											Mccc1os																Pdss2			Plscr1											Topbp1
											Mcmdc2																Pdzd2			Paqr5											Tox
											Mcu																Pdzk1ip1			Tnfrsf22											Tpmt
											Med13l																Pecam1			Abi1											Traf1
											Med7																Peli2			Gramd1a											Traf4
											Mex3b																Peli3			Mycbp2											Trafd1
											Mfge8																Pelp1			Fdft1											Trap1
											Mfhas1																Per3			Pdlim5											Trerf1
											Mfsd11																Pex11a			Ube2a											Trim12a
											Mfsd6																Pfdn1			Cbx3											Trim2
											Mgat5																Pfkfb2			Psmb8											Trim28
											Mib2																Pfkp			Pilrb2											Trim34a
											Mical1																Pgf			Fam179b											Trim36
											Mical3																Pglyrp2			Nedd4l											Trim37
											Mid1																Pgm2			AL627235.12-1											Trim43b
											Miip																Pgrmc1			Ssh2											Trip10
											Milr1																Phax			Mad2l2											Trip4
											Mmd																Phb			Vps72											Trmt1
											Mob3b																Phb2			Kcnj8											Trmt61a
											Mpeg1																Phc2			Ankrd34b											Trp53
											Mplkip																Phc3			Ccdc64											Trp53inp1
											Mpv17																Phf1			AC153612.6-9											Trpm3
											Mpv17l																Phf12			N6amt2											Trpm4
											Mroh2a																Phf15			Ddx56											Trub1
											Ms4a6c																Phf3			Tnfsf8											Tsc22d1
											Msh5																Phip			Slc12a8											Tsen2
											Msrb2																Phldb2			Tnfsf14											Tsen54
											Mterf2																Phtf1			Fbxo30											Tsfm
											Mtmr14																Pigk			D19Bwg1357e											Tspan32
											Mturn																Pigx			Aste1											Tspan4
											Mxd4																Pigz			Fyn											Tspan9
											Myb																Pih1d1			Ccin											Tssc1
											Mylip																Pik3cg			Wbscr25											Tstd3
											Myo1f																Pik3ip1			Gimap7											Ttc27
											Myoz3																Pik3r2			C79407											Ttc37
											Naaa																Pik3r5			Dlg2											Ttll3
											Nab2																Pim1			Fer1l3											Ttn
											Nadsyn1																Pim2			Vpreb1											Tuba1b
											Nat6																Pion			Nlrc5											Tuba4a
											Nat9																Pip4k2c			Glipr1											Tubb2a
											Natd1																Pip5k1a			D18Ertd653e											Twsg1
											Nav1																Pip5k1c			Ndc80											Txlna
											Nav2																Pipox			Adora2a											Txn1
											Ncf2																Pisd			AL772377.6											Txn2
											Ncln																Piwil4			Erich1											Txnrd3
											Ndrg2																Pja1			AW112010											Tyr
											Neat1																Pkd1l2			Il4											Tyro3
											Neil1																Pkd1l3			Macrod2											Tysnd1
											Neu3																Pkhd1l1			Gimap5											Uba1y
											Neurl3																Pklr			Pccb											Ubash3b
											Nf1																Pkn1			Cflar											Ube2c
											Nfat5																Pla1a			Srgn											Ube2cbp
											Nfia																Pla2g12a			Tle1											Ubqln4
											Nfkbia																Pla2g12b			Fam83d											Uchl3
											Nfkbie																Pla2g4b			Mett11d1											Uchl5
											Nicn1																Plag1			D19Wsu162e											Uevld
											Nlrc4																Plcg1			Prkg1											Uhrf1
											Nlrp1a																Plcg2			Bcl2l10											Uhrf1bp1
											Nlrx1																Plek			Fbxl11											Umps
											Nmnat2																Plekhg2			Abca17											Unc5a
											Nmrk1																Plekho2			Cmah											Unc93b1
											Nol3																Plin			Dffb											Ung
											Npy1r																Plp2			Il24											Uqcc2
											Nrp1																Plscr1			Aven											Uqcr10
											Nsg2																Pmf1			Tgtp1											Uqcr11
											Nsl1																Pmfbp1			Actbl2											Uqcrq
											Nsmf																Pml			Soat1											Urb1
											Nyap1																Pnkd			Wnk2											Urb2
											Oas1c																Pnn			Aspn											Usmg5
											Oas2																Pnpla1			1700067K01Rik											Usp1
											Oaz2																Pnpla2			B4galt5											Usp10
											Ociad2																Pnpla3			Mastl											Usp11
											Olfr613																Pnrc1			Med7											Usp17la
											Olfr856-ps1																Podxl2			Col23a1											Usp31
											Oplah																Polg2			Snx27											Usp35
											Osbpl6																Polk			Rai1											Usp36
											Otog																Polr2b			D630008O14Rik											Usp54
											Otud1																Polr2c			Tmem20											Utp14a
											Otud7b																Polr2k			Tmem219											Utp15
											Oxsm																Polr3b			2810474O19Rik											Utp18
											P2rx4																Polr3c			Ela1											Uvssa
											P2rx7																Polr3gl			Timm8a2											Uxs1
											Pacsin1																Polr3k			RP23-115O3.2											Vamp1
											Pald1																Pom121l2			Cnpy1											Vash1
											Palm3																Popdc2			AC167971.3-1											Vasn
											Pan2																Porcn			Slc37a1											Vdac1
											Pank1																Ppa1			Pcnxl2											Vegfb
											Paqr7																Ppap2b			Lrch3											Veph1
											Paqr8																Pparg			Spef2											Vmn1r58
											Parp11																Ppfibp1			Ifi205											Vmn2r-ps129
											Parp16																Ppfibp2			Naf1											Vmn2r29
											Pbx2																Ppil3			4930404A10Rik											Vprbp
											Pbxip1																Ppm1g			Zcchc9											Vsig10
											Pclo																Ppm1j			Hace1											Vwa7
											Pcmtd2																Ppm1k			Gen1											Wbscr16
											Pde1b																Ppme1			Mink1											Wdfy1
											Pde4b																Ppp1r12a			1110008L16Rik											Wdfy2
											Pde4c																Ppp1r16b			Fam110a											Wdhd1
											Pde4d																Ppp1r1c			2410003K15Rik											Wdr12
											Pde7a																Ppp1r3b			Ddb2											Wdr18
											Pdk2																Ppp1r3f			Fat3											Wdr19
											Pecam1																Ppp1r9b			Pxn											Wdr3
											Peg13																Ppp3ca			Tgfb1											Wdr34
											Pfkfb2																Ppt1			BC048609											Wdr36
											Pgap1																Pptc7			Dnahc8											Wdr4
											Pgpep1																Prdm1			Rab28											Wdr43
											Phex																Prdm2			Med27											Wdr46
											Phf1																Prdm4			EG545963											Wdr5
											Phf21a																Prdx2			Olfr432											Wdr55
											Phkg1																Prdx4			Maff											Wdr59
											Phldb3																Prei4			3300002I08Rik											Wdr5b
											Phlpp1																Prex1			Tgtp2											Wdr74
											Phyhd1																Prickle3			AC016791.5											Wdr75
											Pi15																Prim2			Pcx											Wdr76
											Pias3																Prkaca			Eif4e3											Wdr77
											Pigp																Prkar1a			Slc9a5											Wdr82
											Pigv																Prkcdbp			Atg16l2											Wdr83os
											Pik3ap1																Prkce			Tmem173											Wdr89
											Pik3c2b																Prkci			Folr4											Wdr95
											Pik3ip1																Prkd2			Megf11											Wee1
											Pik3r2																Prkg1			Reep2											Whsc1
											Pink1																Prm1			Spsb3											Wsb2
											Pisd-ps2																Prm2			2210012G02Rik											Wscd2
											Pitpnm1																Prm3			Isoc1											Xbp1
											Pkd2l2																Prmt5			Jak1											Xcl1
											Pld2																Prnp			AC113961.14-2											Xcr1
											Pld4																Proc			Obfc1											Xdh
											Plekha7																Procr			a											Xkr8
											Plekhg2																Pros1			Tub											Xkrx
											Plekhn1																Prpf31			Rad23b											Xpot
											Plp1																Prr13			0610011L14Rik											Xrcc5
											Pltp																Prr5			Ddx6											Xrcc6
											Plxnc1																Prss2			Txnrd1											Xrcc6bp1
											Pmepa1																Psap			Micalcl											Xylt1
											Pnpla1																Psen1			AC161607.4											Yars
											Poc1b																Psen2			Esr1											Yars2
											Podnl1																Pskh1			Tmem44											Ybx1
											Pold4																Psmb10			Phf1											Ybx3
											Pot1b																Psmc2			Slc5a1											Ydjc
											Pou2af1																Psmc3ip			Havcr2											Yes1
											Pou6f1																Psmc6			Snap23											Yif1a
											Ppp1r12b																Psmd11			Tspyl4											Yif1b
											Ppp4r1l-ps																Psmd3			Zfp36l1											Ypel2
											Pqlc2																Psme2			Sf1											Ypel3
											Prdm1																Pspn			Cnksr3											Ypel5
											Prkcz																Pstpip1			Slc9a1											Yrdc
											Prlr																Ptch1			Ammecr1											Ywhae
											Prmt2																Ptger2			Pdcd4											Ywhag
											Prr11																Ptger4			Scd1											Ywhaq
[truncated: 1,060 more rows]
[truncated: 39 more columns]

## Sheet: Table_S2_geneSet_usage
Geneset	Usage
1_CD8_Tn_ DEG_AAB_vs_WT	Fig. 4B-C, Fig. S3B, Fig. S5A, Fig. S5H
2_CD8_Tn_ DEG_BBA_vs_WT	Fig. 4B-C, Fig. S3B, Fig. S5A, Fig. S5H
3_CD8_Tn_ IL-7_DEG_AAB_vs_WT	Fig. 4B-C, Fig. S3B, Fig. S5A, Fig. S5H
4_CD8_Tn_ IL-7_DEG_BBA_vs_WT	Fig. 4B-C, Fig. S3B, Fig. S5A, Fig. S5H
5_CD8_Tn_ IL-15_DEG_AAB_vs_WT	Fig. 4B-C, Fig. S3B, Fig. S5A, Fig. S5H
6_CD8_Tn_ IL-15_DEG_BBA_vs_WT	Fig. 4B-C, Fig. S3B, Fig. S5A, Fig. S5H
7_CD8_Tcm_ DEG_AAB_vs_WT	Fig. 4B-C, Fig. S3B, Fig. S5A, Fig. S5H
8_CD8_Tcm_ DEG_BBA_vs_WT	Fig. 4B-C, Fig. S3B, Fig. S5A, Fig. S5H
9_CD8_Tcm_ IL-7_DEG_AAB_vs_WT	Fig. 4B-C, Fig. S3B, Fig. S5A, Fig. S5H
10_CD8_Tcm_ IL-7_DEG_BBA_vs_WT	Fig. 4B-C, Fig. S3B, Fig. S5A, Fig. S5H
11_CD8_Tcm_ IL-15_DEG_AAB_vs_WT	Fig. 4B-C, Fig. S3B, Fig. S5A, Fig. S5H
12_CD8_Tcm_ IL-15_DEG_BBA_vs_WT	Fig. 4B-C, Fig. S3B, Fig. S5A, Fig. S5H
13_CD8_Tem_ DEG_AAB_vs_WT	Fig. 4B-C, Fig. S3B
14_CD8_Tem_ DEG_BBA_vs_WT	Fig. 4B-C, Fig. S3B
15_CD8_Tem_ IL-15_DEG_AAB_vs_WT	Fig. 4B-C, Fig. S3B
16_CD8_Tem_ IL-15_DEG_BBA_vs_WT	Fig. 4B-C, Fig. S3B
17_CD8_All_Pos_DEG_AAB_vs_WT	Fig. 4D
18_CD8_All_Pos_DEG_BBA_vs_WT	Fig. 4D
19_CD8_All_Neg_DEG_AAB_vs_WT	Fig. 4D
20_CD8_All_Neg_DEG_BBA_vs_WT	Fig. 4D
21_CD8_All_Pos_DEG_AAB_only	Fig. 4E
22_CD8_All_Pos_DEG_BBA_only	Fig. 4E
23_CD8_All_Pos_DEG_AAB_BBA_union	Fig. 4E
24_CD8_All_Neg_DEG_AAB_only	Fig. 4E
25_CD8_All_Neg_DEG_BBA_only	Fig. 4E
26_CD8_All_Neg_DEG_AAB_BBA_union	Fig. 4E
27_CD8_STAT5A_ChIPseq_STAT5A_only_peak_genes	Fig. 5D
28_CD8_STAT5A_ChIPseq_STAT5A_STAT5B_only_peak_genes	Fig. 5D
29_CD8_STAT5A_ChIPseq_STAT5A_STAT5B_union_peak_genes	Fig. 5D
30_CD8_STAT5B_ChIPseq_STAT5B_only_peak_genes	Fig. 5D
31_CD8_STAT5B_ChIPseq_STAT5A_STAT5B_only_peak_genes	Fig. 5D
32_CD8_STAT5B_ChIPseq_STAT5A_STAT5B_union_peak_genes	Fig. 5D
33_CD8_AAB_STAT5A_RV_Pos_DEG	Fig. 6A
34_CD8_AAB_STAT5A_RV_Neg_DEG	Fig. 6A
35_CD8_AAB_STAT5A_RV_DEG_STAT5A_ChIPseq_STAT5A_only_peak	Fig. 6B-D, Fig. S4A
36_CD8_AAB_STAT5A_RV_DEG_STAT5B_ChIPseq_STAT5B_only_peak	Fig. 6B-D, Fig. S4B
37_CD8_AAB_STAT5A_RV_DEG_STAT5A_ChIPseq_AAB_BBA_union_peaks	Fig. 6B-D, Fig. S4C
38_CD8_Tn_BBA_vs_WT_DEG_IL-7_only	Fig. 7A
39_CD8_Tn_BBA_vs_WT_DEG_IL-15_only	Fig. 7A
40_CD8_Tn_BBA_vs_WT_DEG_IL-7_IL-15_union	Fig. 7A
41_CD8_Tcm_BBA_vs_WT_DEG_IL-7_only	Fig. 7A
42_CD8_Tcm_BBA_vs_WT_DEG_IL-15_only	Fig. 7A
43_CD8_Tcm_BBA_vs_WT_DEG_IL-7_IL-15_union	Fig. 7A
44_CD8_Tn_BBA_vs_WT_Pos_DEG_IL-7_IL-15_union_38_total	Fig. 7A (pathway analysis), Fig. 7F, Fig. S6A, Fig. S6C
45_CD8_Tcm_BBA_vs_WT_Pos_DEG_IL-7_IL-15_union_Top50	Fig. 7A (pathway analysis), Fig. 7F, Fig. S6A, Fig. S6C
46_CD8_Tn_BBA_vs_WT_DEG_IL-7_IL-15_52_only	Fig. 7B
47_CD8_Tcm_BBA_vs_WT_DEG_IL-7_IL-15_244_only	Fig. 7B
48_CD8_Tnv_Tcm_BBA_vs_WT_DEG_IL-7_IL-15_8_union	Fig. 7B
49_CD8_Tn_BBA_vs_WT_Pos_DEG_IL-7_IL-15_35_only	Fig. 7B
50_CD8_Tcm_BBA_vs_WT_Pos_DEG_IL-7_IL-15_120_only	Fig. 7B
51_CD8_Tnv_Tcm_BBA_vs_WT_Pos_DEG_IL-7_IL-15_4_union	Fig. 7B
52_CD8_Tn_Tcm_BBA_vs_WT_Pos_DEG_IL-7_IL-15_85_total	Fig. 7B (pathway analysis), Fig. 7F, Fig. S6A, Fig. S6C
53_CD4_Tn_ DEG_AAB_vs_WT	Fig. 7D
54_CD4_Tn_ DEG_BBA_vs_WT	Fig. 7D
55_CD4_Tn_ IL-7_DEG_AAB_vs_WT	Fig. 7D
56_CD4_Tn_ IL-7_DEG_BBA_vs_WT	Fig. 7D
57_CD4_Tcm_ DEG_AAB_vs_WT	Fig. 7D
58_CD4_Tcm_ DEG_BBA_vs_WT	Fig. 7D
59_CD4_Tcm_ IL-7_DEG_AAB_vs_WT	Fig. 7D
60_CD4_Tcm_ IL-7_DEG_BBA_vs_WT	Fig. 7D
61_CD8_Tn_Tcm_BBA_vs_WT_DEG_IL-7_Nv_only	Fig. S5B
62_CD8_Tn_Tcm_BBA_vs_WT_DEG_IL-7_Tcm_only	Fig. S5B
63_CD8_Tn_Tcm_BBA_vs_WT_DEG_IL-7_Nv_Tcm_Union	Fig. S5B
64_CD8_Tn_Tcm_BBA_vs_WT_DEG_IL-15_Nv_only	Fig. S5C
65_CD8_Tn_Tcm_BBA_vs_WT_DEG_IL-15_Tcm_only	Fig. S5C
66_CD8_Tn_Tcm_BBA_vs_WT_DEG_IL-15_Nv_Tcm_Union	Fig. S5C
67_CD4_CD8_Tn_BBA_vs_WT_DEG_IL-7_CD4_only	Fig. S5F
68_CD4_CD8_Tn_BBA_vs_WT_DEG_IL-7_CD8_only	Fig. S5F
69_CD4_CD8_Tn_BBA_vs_WT_DEG_IL-7_CD4_CD8_Union	Fig. S5F
70_CD4_CD8_Tcm_BBA_vs_WT_DEG_IL-7_CD4_only	Fig. S5G
71_CD4_CD8_Tcm_BBA_vs_WT_DEG_IL-7_CD8_only	Fig. S5G
72_CD4_CD8_Tcm_BBA_vs_WT_DEG_IL-7_CD4_CD8_Union	Fig. S5G
73_CD8_Tcm_BBA_vs_WT_Pos_DEG_IL-7_IL-15_union_130_total	Fig. S6A
74_CD8_Tn_ IL-7_pos_DEG_BBA_vs_WT_97_total	Fig. S6B
75_CD8_Tn_ IL-15_pos_DEG_BBA_vs_WT_253_total	Fig. S6B
76_CD8_Tcm_ IL-7_pos_DEG_BBA_vs_WT_144_total	Fig. S6B
77_CD8_Tcm_ IL-15_DEG_pos_BBA_vs_WT_1220_total	Fig. S6B
78_CD8_Tn_ IL-7_pos_DEG_BBA_vs_WT_Top50	Fig. S6B, Fig. S6C
79_CD8_Tn_ IL-15_pos_DEG_BBA_vs_WT_Top50	Fig. S6B, Fig. S6C
80_CD8_Tcm_ IL-7_pos_DEG_BBA_vs_WT_Top50	Fig. S6B, Fig. S6C
81_CD8_Tcm_ IL-15_DEG_pos_BBA_vs_WT_Top50	Fig. S6B, Fig. S6C
82_CD8_Tn_ IL-7_neg_DEG_BBA_vs_WT_75_total	Fig. S6B
83_CD8_Tn_ IL-15_neg_DEG_BBA_vs_WT_706_total	Fig. S6B
84_CD8_Tcm_ IL-7_neg_DEG_BBA_vs_WT_169_total	Fig. S6B
85_CD8_Tcm_ IL-15_DEG_neg_BBA_vs_WT_1088_total	Fig. S6B
86_CD8_Tn_ IL-7_neg_DEG_BBA_vs_WT_Top50	Fig. S6B
87_CD8_Tn_ IL-15_neg_DEG_BBA_vs_WT_Top50	Fig. S6B
88_CD8_Tcm_ IL-7_neg_DEG_BBA_vs_WT_Top50	Fig. S6B
89_CD8_Tcm_ IL-15_DEG_neg_BBA_vs_WT_Top50	Fig. S6B

## Sheet: Table_S3_low_amplitude_DEG
BBA_CD8_unique_pos	AAB_CD8_Nv_NC	BBA_CD8_Nv_NC	AAB_CD8_Nv_IL7	BBA_CD8_Nv_IL7	AAB_CD8_Nv_IL15	BBA_CD8_Nv_IL15	AAB_CD8_Tcm_NC	BBA_CD8_Nv_IL15	AAB_CD8_Tcm_IL7	BBA_CD8_Tcm_IL7	AAB_CD8_Tcm_IL15	BBA_CD8_Tcm_IL15	AAB_CD8_Tem_NC	BBA_CD8_Tem_NC	AAB_CD8_Tem_IL15	BBA_CD8_Tem_IL15	AAB_CD4_Nv_NC	BBA_CD4_Nv_NC	AAB_CD4_Nv_IL7	BBA_CD4_Nv_IL7	AAB_CD4_Tcm_NC	BBA_CD4_Tcm_NC	AAB_CD4_Tcm_IL7	BBA_CD4_Tcm_IL7	mean AAB	mean BBA
Ccr5					3.3496	2.27558	-0.692859	-0.0219724	1.14309	1.7316	-0.478933	0.937008	-0.33054	-0.428432	-0.765349	-0.329669	-1.22512	-3.31796			-1.33083	-1.53435	-1.6624	-1.5813	-0.221483	-0.252167
Sema7a							-0.587107	-0.564198	3.39572	1.15637	0.0967567	1.34031	-0.418092	-1.15008	-0.917291	-1.001					-0.550577	-1.13405	0.56639	-0.143223	0.226543	-0.213696
Stmn1	-0.602197	-0.984224	-0.96474	-1.21826	-0.398551	-0.887017	-0.0551972	-0.0274425	0.862451	0.94585	0.570374	0.977838	0.772197	0.188106	0.184252	-0.147618	-0.0321494	0.0727512	-0.217512	-0.676384	0.113076	-0.351527	0.191248	-0.334079	0.035271	-0.203501
Oas3	-0.479568	-0.0446249	-1.50997	-1.63698	-0.932456	-0.708832	-0.472015	0.201094	0.952867	0.296014	-0.417149	0.700157	-0.107142	0.224088	-0.0388708	0.933954	-0.55162	-0.0900851	-0.0228712	-1.31009	-0.908403	-0.275218	-0.884676	-0.631846	-0.447657	-0.195198
Sh3bp2	-0.302386	-0.266108	-0.770235	-0.527976	-0.316562	-0.456437	-0.282651	-0.16339	0.963092	0.795962	0.572107	0.626795	-0.475414	-0.29992	-0.281784	0.0344444	-0.0223859	-0.42445	-0.19719	-0.533344	-0.318729	-0.430592	-0.359395	-0.482852	-0.149294	-0.177322
Tnfrsf14	-0.133851	0.335604	-1.06703	-1.08127	-0.0807169	0.580648	-0.177364	0.12129	-1.09035	-0.952163	-0.220958	-0.200022	-0.328899	0.133863	-0.271812	-0.0111032	-0.999921	-0.561374	-1.00971	-0.632989	-0.177385	0.411455	-0.474004	-0.0995552	-0.502667	-0.162968
Ptprs	0.0170674	-0.564287	-0.556394	-0.338992	0.566881	0.482968	-0.257146	-0.458351	-0.116741	0.167115	0.499698	0.666929	-0.187465	-0.250562	0.0204159	-0.221085	-0.121733	-0.669206	0.0547801	-0.588503	0.0129986	-0.124807	-0.0289407	-0.0392999	-0.00804822	-0.161507
Ifi47	-0.441153	-0.459661	-0.000836525	-0.544007	0.299853	0.277555	-0.275246	-0.138547	-0.266387	-0.766302	0.2054	0.632818	-0.302627	-0.237492	0.294032	0.870888	-0.244773	-0.468612	-0.123484	-0.689619	-0.265321	-0.131115	-0.293355	0.0187143	-0.117825	-0.136282
Dhfr	0.0326603	-0.36437	-0.10777	-0.192002	-0.389584	-0.861848	-0.267346	-0.222304	0.628238	0.413001	0.721144	0.899642	0.22938	-0.0571548	0.0411846	-0.655093	0.0653512	-0.0489002	-0.0105711	-0.151797	0.00586109	-0.402601	0.064251	0.18832	0.0843999	-0.121259
Mms22l	0.0470893	0.0233108	-0.332336	-0.478863	-0.0126835	-0.0618687	0.113525	-0.0710007	0.440986	0.366342	0.508655	0.634801	0.19731	-0.0341374	-0.217876	-0.260748	-0.103949	-0.570272	-0.449196	-0.602093	-0.105849	-0.102425	-0.173569	-0.219116	-0.00732457	-0.114672
Fkbp5	-0.237091	-0.432533	-0.565099	-0.30153	0.0798199	0.0843345	-0.297348	-0.552009	0.448416	0.654366	0.268962	0.737468	-0.197824	-0.74024	0.0799472	0.153672	-0.193088	0.395377	0.0848793	-0.0723752	-0.480303	-1.00539	-0.193489	-0.237432	-0.100185	-0.109691
Ncaph							-0.440041	-0.989405	0.996162	0.642581	0.320211	0.887398	0.987248	-0.147649			0.218506	-0.276598			-0.0270729	-0.605864	0.145306	-0.277617	0.314331	-0.109593
Glrx	0.149321	0.742705	-1.32082	-0.836261	-0.162175	0.0907105	0.120637	0.616675	-0.392176	-0.0099263	-0.430279	-0.0412243	0.0614854	0.103413	-0.221527	0.221351	-0.617887	-0.745666	-0.383803	-0.993323	0.049455	-0.151685	-0.430454	-0.240722	-0.298185	-0.103663
Smc2	0.0990905	-0.147116	0.122086	-0.238764	-0.0581112	-0.111606	-0.249607	-0.294248	0.461296	0.214033	0.210762	0.637779	0.325043	-0.100251	-0.140936	0.0278239	0.0795741	-0.0645371	-0.207492	-0.505229	0.0352836	-0.370045	-0.0376375	-0.114789	0.0532792	-0.0889124
Tacc3	0.06681	-0.125394	-0.329994	-0.527733	-0.195135	-0.397802	-0.458183	-0.357108	0.695238	0.917451	0.323837	0.737066	0.328819	0.100219	0.147567	0.000858561	-0.269449	-0.16838	-0.272063	-0.417576	0.0757823	-0.149709	0.0221061	-0.313971	0.0112779	-0.0585064
Nkg7	0.103397	0.135457	-0.496061	-0.421922	0.156782	0.0760473	-0.0881505	0.187404	0.671313	0.897331	-0.0631154	0.671523	0.0829781	3.90227e-05	-0.148838	0.600352					-0.958317	-1.33862	-1.20519	-1.37993	-0.194521	-0.0572321
Cdc20	0.0750414	0.0521936	-0.433888	-0.433457	0.370456	0.293605	-0.207308	-0.303758	0.412097	0.539807	0.450585	0.600215	0.348029	-0.0770208	0.0288491	-0.11877	-0.285391	-0.501569			0.124995	-0.280275	0.139201	-0.348473	0.0929696	-0.0525
Zgrf1	-0.0305576	-0.0909245	0.105015	-0.120895	-0.239548	-0.902895	-0.0970408	-0.237179	0.00257038	0.852406	0.246143	0.906854	-0.105191	-0.0325629	-0.201572	-0.584842	0.0159382	-0.0354157			0.098524	0.128637	-0.316904	-0.45186	-0.0475112	-0.0516978
Kntc1					-0.93827	-2.2469	-0.328996	-0.351302	1.21664	1.40155	0.544957	1.43459	0.881344	0.163324	0.139487	-0.506016					-0.0343719	0.00537031	-0.000115671	-0.310191	0.185084	-0.051197
E2f3	-0.371767	-0.631075	0.0755691	0.228199			-0.337603	-0.511919	0.503708	0.456954	0.340261	0.739898	-0.184746	-0.400303	-0.143106	-0.0871947	0.160554	-0.0453573	0.480915	0.29877	-0.290836	-0.395202	0.416917	-0.187712	0.0590788	-0.0486312
Zfp367	-0.106958	-0.0621534	-0.256152	-0.312733	-0.208137	-0.293518	-0.184831	0.051477	0.195375	0.351911	0.402081	0.799629	0.186912	-0.162109	-0.299086	-0.140499	-0.0270116	-0.0102125	-0.343948	-0.437593	-0.193093	-0.128304	-0.0714004	-0.203793	-0.0755207	-0.0456582
Timeless	0.134062	0.274128	-0.23905	-0.430201	-0.126497	-0.231645	0.156652	0.178202	0.281225	0.465223	0.660764	1.07904	0.469321	0.291267	0.187471	0.042966	0.0899389	-0.386231	-0.595336	-1.11798	0.125236	-0.0190109	-0.195306	-0.520122	0.07904	-0.031197
Inppl1	1.08945	1.81113	-3.30127	-1.89081	1.08928	1.83078	0.321299	1.03871	-0.227165	0.17597	0.495071	1.16329	0.168491	0.686543	0.083545	0.258795	-2.67113	-2.88434	-3.45325	-3.5388	0.0623632	0.471162	0.241003	0.602007	-0.508526	-0.0229625
Wdr12	-0.172584	-0.210111	0.182785	0.118252	0.367268	0.198836	-0.0896444	0.232331	-0.18315	0.143049	0.4551	0.767282	-0.198074	-0.0597429	0.469697	0.343409	0.134442	-0.127855	0.122601	-0.380217	-0.235784	-0.583785	0.150016	-0.679963	0.083556	-0.0198761
Psme2	-0.178399	-0.0466844	-0.363498	-0.425211	0.0122913	0.116706	-0.0563713	0.168604	-0.0428054	-0.0844163	0.175929	0.664455	-0.0611136	-0.042666	0.083253	0.485324	-0.170091	-0.231612	-0.320582	-0.576263	-0.0768273	0.0533061	-0.157632	-0.0945583	-0.0963205	-0.00108467
Cars	-0.32115	-0.363988	-0.0629503	0.100399	0.200434	0.0489835	-0.187779	-0.312603	-0.237755	-0.0373081	0.559707	0.582574	-0.211555	-0.107725	-0.00435285	0.00917405	-0.0185697	-0.100989	-0.29713	-0.0391496	-0.0373598	-0.0379361	0.171188	0.275837	-0.0372728	0.00143908
BC024978	-0.151442	-0.270013	0.268662	0.103825	-0.0727835	-0.342007	-0.0709606	-0.0549541	0.348405	-0.0701543	0.391916	0.611417	-0.322215	0.121533	0.197477	-0.0203314	-0.204154	-0.340847	0.147007	0.127402	-0.00819096	-0.025617	0.0870874	0.205189	0.0509007	0.0037869
Bst2	-0.374652	-0.238408	-0.67847	-0.835906	0.00479028	0.0690035	-0.319971	0.051071	0.532504	-0.040458	0.26327	1.06894	-0.466208	0.0715561	0.00062559	0.808303	-0.446386	-0.0418014	-0.238352	-0.614646	-0.413749	-0.0421913	-0.449202	-0.187678	-0.215483	0.00564906
Lsm3	-0.105328	-0.18927	-0.067676	0.0658001	-0.22377	-0.224595	-0.0512714	0.178076	0.281523	0.275431	0.108768	0.58588	-0.154853	-0.487571	-0.341306	0.0411281	0.0864692	0.0366278	0.0317819	0.0311658	0.0538719	-0.1617	0.0578276	0.0544282	-0.0269968	0.0171169
Mcm4	-0.0707844	-0.26405	-0.280304	-0.460125	0.196625	0.0989686	-0.113634	-0.139574	0.399231	0.201756	0.490659	1.10934	0.224268	0.0159879	-0.0554572	0.0893583	-0.143756	-0.119856	-0.184174	-0.20618	0.0796086	-0.128729	0.0167266	0.0610537	0.046584	0.0214959
Gcat			-1.74719	-1.00132			0.458883	0.605049	-0.318424	-0.0994497	0.661875	1.06867	0.925487	0.608709			0.068453	-0.935998	0.127205	-0.482149	0.326049	0.13518	0.105557	0.310311	0.0675439	0.0232224
Asf1b	-0.0725539	-0.240692	0.334868	-0.139506	-0.0402507	-0.105869	-0.361813	-0.604511	1.0062	0.801039	0.195091	0.967975	0.647415	-0.00246655	-0.301506	0.0749822	0.327742	-0.123696			0.00340447	-0.397933	-0.291207	0.0279969	0.131582	0.0233928
Eml2	0.431225	0.718008	-0.610101	-0.790297	0.0599582	0.208037	0.50041	0.503427	0.915829	0.656192	-0.0810081	-0.236588	0.418563	0.457229	-0.23498	-0.311749	-1.00633	-0.733527	-0.693614	-0.693133	0.165858	0.353157	0.201276	0.150479	0.00559085	0.0234362
Eme1	-0.185814	-0.474353	0.162905	0.0571724			0.110446	-0.134912	0.109105	0.514779	0.189204	0.878649	0.218223	0.0586443			0.0410914	-0.123705			-0.194113	-0.640315	0.0388481	0.122039	0.0544329	0.0286664
Plk4	-0.270988	-0.0914618	-0.026177	-0.0751593	-0.088698	-0.329577	-0.0824669	-0.173982	0.0383214	0.1237	0.0945615	0.854328	0.129803	-0.196821	0.309332	0.145364	0.16704	0.0941223	-0.267008	-0.0225284	0.110904	-0.17298	0.202914	0.203368	0.0264615	0.0298644
Ncapg			0.144505	-0.00100544			-0.388727	-0.704325	1.04666	1.06797	0.313933	0.941431	0.586094	-0.234527	-0.328214	-0.488331					0.172034	-0.246897	0.112394	-0.0592308	0.207334	0.0343861
Hells	-0.25804	-0.407556	0.197186	0.403275	0.150205	-0.353022	-0.0449253	-0.21797	0.718976	0.721182	0.756531	1.92376	0.224291	-0.294038	0.288678	-0.0481498	-0.122736	-0.317638	-0.473943	-0.485862	-0.297972	-0.421452	0.0803533	-0.0440263	0.10155	0.038209
Txn1	-0.0671198	-0.0274677	-0.198827	-0.222616	-0.167519	-0.486295	-0.0739851	0.0870085	0.282112	0.211458	0.345569	0.648955	0.111371	-0.237301	-0.142056	0.057769	0.0983316	0.0327333	0.189699	0.169082	0.011419	-0.031837	0.267929	0.273011	0.0547436	0.0395417
Suv39h1	-0.0881979	-0.34699	0.13493	0.161605	0.201685	0.261847	-0.169283	-0.307862	-0.00560945	0.246449	0.437585	0.691432	-0.133148	-0.333528	0.252224	0.302024	0.0309942	-0.124268	0.19211	0.143474	-0.0149382	-0.235694	0.18646	0.113802	0.085401	0.047691
Mrpl54	-0.100683	0.24827	-0.283574	-0.24044	0.183349	0.0472165	0.162748	0.263647	0.247711	-0.0289026	0.204623	0.606928	0.256714	0.274562	-0.121226	-0.0961924	-0.151047	-0.262073	-0.193835	-0.247727	0.133073	0.0441502	0.103079	-0.0116785	0.0367443	0.0498133
Dtwd1	-0.0369749	-0.0321164	-0.100868	0.158863	0.228944	-0.0813019	0.300132	0.0663791	-0.3856	0.400342	0.159482	0.701151	-0.404727	-0.0974999			-0.127327	-0.129354	-0.235397	-0.478363	-0.0249733	-0.264375	0.777803	0.310105	0.0136812	0.0503482
Ywhag	-0.27315	-0.234001	-0.347935	-0.210383	0.31433	0.272734	-0.19399	-0.11496	0.228875	0.342196	0.329085	0.612854	-0.177845	-0.127557	0.0472089	0.0957506	0.0439531	0.162075	0.0297902	-0.0220434	-0.235215	-0.186901	-0.0336071	0.0150722	-0.022375	0.0504031
Mrpl14	-0.195166	-0.0824251	-0.0773974	0.107388	-0.0306691	-0.037213	-0.0542557	-0.0738102	0.199907	0.180967	0.324532	0.615882	-0.198944	-0.0981009	-0.121415	0.0702625	-0.21241	0.00536678	-0.157473	0.0595871	-0.0457541	-0.247365	-0.136913	0.162575	-0.0588298	0.0552595
Faah	0.391376	0.772337	-0.0707711	0.240379	0.0865629	0.404293	0.23692	0.384479	-0.648388	-0.469451	0.165982	-0.0837062	0.230693	0.330161	0.00330799	-0.132492	-0.0460016	-0.0221678	-0.273449	-0.363786	-0.130948	0.0898389	-0.380603	-0.456619	-0.0362765	0.0577722
Ap3m2	0.144634	0.62695	0.0609004	-0.0259332	-0.256374	-0.0327819	0.0813611	0.221359	-0.430115	-0.217073	-0.271305	-0.529497	0.0986396	0.183567	0.0487565	0.0906995	-0.18293	-0.0314487	0.0413836	0.179007	0.0855233	0.312887	-0.19497	-0.0842128	-0.0645413	0.0577936
Gbp4	-0.366406	-0.169157	-0.81909	-1.34308	0.130474	0.570855	-0.171746	0.181707	-0.0333215	-0.243258	0.513733	1.24445	-0.143227	0.306683	0.558883	1.28874	-0.70362	-0.980831	-0.409265	-1.30087	-0.0900966	0.508571	0.241579	0.633993	-0.107675	0.0581496
Pogk	-0.179629	-0.784196	-0.16335	-0.274046	-0.463591	-0.975906	0.0759706	0.476329	0.317336	0.808032	0.514091	0.612389	0.399988	0.659029	0.573381	0.684012	-0.00704108	-0.15991	0.136178	0.0617434	-0.256653	-0.273908	-0.187512	-0.105444	0.063264	0.0606769
Rfc5	-0.0183832	-0.0686766	-0.0865177	-0.0183946	-0.114761	-0.285058	0.0606116	0.183314	0.482605	0.716394	0.317038	0.744782	-0.256644	-0.0439193	-0.128862	0.0708706	-0.08398	-0.198693	-0.230007	-0.272566	0.0799618	-0.150147	-0.0377196	0.0606327	-0.00138804	0.0615448
Insig1	0.0255704	-0.187267	0.00927099	0.0202484	0.283249	0.302764	-0.0494016	-0.314952	0.096361	-0.0478934	0.083932	0.652297	0.0873432	-0.0432994	-0.178867	0.0206835	-0.203727	-0.296823	-0.137715	0.11725	0.293307	0.199605	0.256309	0.346648	0.047136	0.0641052
Msh6	-0.0144089	-0.255054	0.321848	0.197133	0.266361	0.22854	-0.100505	-0.244293	0.0944707	0.202747	0.140863	0.671518	-0.0628812	-0.109874	-0.0730033	0.103787	0.225737	0.15342	0.0738853	-0.0111992	-0.0255855	-0.11121	0.0538506	-0.0526889	0.0750527	0.0644022
Topbp1	-0.0398849	-0.164947	-0.0575626	-0.132196	0.266536	0.257342	0.0270136	-0.0127041	0.31483	0.19112	0.289773	0.78004	0.117371	0.0726288	0.140832	0.31195	-0.060039	-0.220566	-0.15178	-0.26513	0.0573076	0.0701264	0.0203082	-0.0647554	0.0770587	0.0685758
St13	-0.226483	-0.385456	0.0911626	0.33575	0.382211	0.376383	-0.361074	-0.462068	0.159244	0.267619	0.525212	0.870978	-0.409046	-0.653124	0.175407	0.342094	0.146709	0.541519	0.118249	0.0763474	-0.412846	-0.576932	0.0650312	0.105437	0.0211482	0.069879
Map3k5	0.371813	0.347364	0.259147	0.643942	0.473019	0.836005	0.0720586	-0.278216	-0.608445	-0.566598	0.422319	0.10761	-0.134947	-0.378394	0.0177983	-0.220031	0.0204247	-0.182895	0.377052	0.57984	-0.188161	-0.214309	-0.0915853	0.207114	0.0825411	0.0734527
Golt1b	-0.0191817	-0.053146	0.163954	0.0511878	0.175706	0.109676	0.0536017	0.00732213	-0.038986	0.242885	0.387328	0.592037	-0.161762	-0.088209	0.00428274	0.129376	-0.0279268	-0.11869	-0.0694507	0.106156	0.115342	-0.16876	0.0239487	0.123555	0.0505712	0.0777825
Psmg4	-0.277726	-0.0600101	-0.18511	-0.217865	-0.157416	-0.0833037	-0.0157109	0.305783	0.303138	0.14661	0.245843	0.602551	0.0339675	-0.126203	0.0280368	0.322112	-0.142952	-0.178543	0.0110229	-0.0830077	0.104928	0.209211	0.0415819	0.0969824	-0.000866337	0.0778597
Chaf1b	-0.16906	-0.0237447	-0.892388	-1.02199	-0.257978	-0.0398197	0.307917	0.30269	0.614699	0.658754	0.272882	0.916562	0.363414	0.18467	0.11614	-0.000761616	0.291647	0.111257	-0.337648	-0.370712	0.232518	0.138363	0.0675634	0.0832851	0.0508088	0.078213
Usp1	0.103962	0.0678911	0.122519	-0.0289058	0.183729	0.129577	0.00482357	-0.0302552	0.218842	0.293993	0.355595	0.600344	0.078091	-0.00244022	0.0467724	0.140717	0.0854443	0.0278025	0.0139873	-0.047781	-0.00821278	-0.0980183	0.0119252	-0.108389	0.101456	0.0787112
Zcwpw1	-0.000548632	-0.0352045	0.0238309	0.117258	-0.536368	-0.468863	-0.0582258	0.0579337	0.260665	0.13852	0.203096	0.789603	-0.198223	0.117945	0.0210293	0.411774	0.136407	-0.0231711	0.241284	-0.169451	0.165481	0.20187	0.0932362	-0.193361	0.0293053	0.0787378
Aars	0.0199604	-0.183161	-0.122665	0.00145444	0.344748	0.364934	0.0237042	-0.128938	0.197572	0.313046	0.44393	0.725767	0.125708	-0.0257572	0.130389	0.0398649	-0.217212	-0.311322	-0.0575836	0.00753636	0.0875667	0.00166599	0.129269	0.146946	0.0921157	0.0793363
Psma7	-0.133419	-0.0773546	-0.13083	-0.0443904	0.0881692	0.0608467	-0.0797649	0.0270139	0.203325	0.194311	0.336865	0.653034	0.00641389	-0.096631	0.0471311	0.286945	0.0245919	-0.0992731	0.0217667	0.0643136	0.0314611	-0.171642	-0.0279557	0.160873	0.0323129	0.0798372
Cdc25a	-0.15286	-0.129692	0.296531	0.216868	0.137042	0.17563	-0.263004	-0.397528	0.722741	0.657553	0.518614	0.984422	0.153804	-0.251186	0.168989	-0.275282	0.0980534	-0.0784523	0.186705	0.105725	-0.165511	-0.282208	0.190295	0.262432	0.157617	0.0823568
Gfod1	0.210933	0.72689	0.0449363	0.0995262	-0.28767	-0.111231	0.278675	0.273725	0.511406	0.65682	0.0400276	0.432412	0.275689	0.269397	0.0401132	0.228858	-0.0929339	-0.576527	-0.172756	-0.815838	-0.202851	-0.0802408	-0.320352	-0.0952718	0.0271015	0.0840431
Lmnb1	-0.126525	-0.206143	-0.200853	-0.0562666	0.34156	0.378771	-0.194004	-0.37865	0.620032	0.724606	0.525624	1.0686	0.509716	-0.00822729	0.220639	-0.14056	0.107338	0.12693	0.0291661	-0.129341	0.0439175	-0.193983	-0.0491543	-0.172062	0.152288	0.0844732
Apmap	-0.0690715	0.051219	-0.31548	-0.280775	-0.0793961	-0.226459	-0.0236489	0.166018	0.483007	0.794781	-0.152117	0.20973	-0.11926	0.105688	-0.126936	0.120609	0.0794938	0.0121293	0.0497729	-0.0616161	0.121346	0.121966	-0.247142	0.00451694	-0.0332859	0.0848173
Rpusd2	-0.17054	-0.217707	0.0323522	0.122723	0.535646	-0.145641	-0.0956056	-0.0633691	-0.152556	0.0604752	0.427331	0.797569	0.19352	0.185244	0.276922	0.284784	-0.0438178	-0.0456771	-0.094299	0.0112302	0.057417	-0.231028	0.147233	0.266675	0.0928002	0.0854397
Kat2b	0.0349853	-0.124256	0.0180895	0.166134	0.613345	0.820439	-0.01686	-0.214496	-0.444644	-0.386588	0.372808	0.144929	-0.313163	-0.100683	0.324896	0.447295	-0.396117	-0.386578	-0.192595	0.161751	0.0278451	0.148851	0.0657884	0.388037	0.0078649	0.0887363
Gypc	0.259202	0.545202	0.758924	1.02435	0.520525	0.769499	0.213687	0.0598793	-0.223747	-0.253797	0.591204	-0.0813354	0.0130262	-0.148936	-0.0174081	-0.518285	0.0965276	0.00635476	0.0160904	-0.171691	-0.115391	-0.0160961	-0.130091	-0.137489	0.165212	0.0898045
Pim2	-0.251661	-0.0849806	-0.749506	-0.459038	0.0522109	0.419446	-0.157948	0.0471201	-0.39344	0.134005	0.162695	0.840577	-0.13789	0.157668	-0.0199004	0.747097	-0.0656783	-0.430975	-0.42086	-0.225786	-0.353021	-0.193522	-0.377936	0.141973	-0.226078	0.091132
Slc38a2	0.0187091	-0.26045	0.126054	0.0579184	0.311401	0.359153	-0.0711801	-0.299676	-0.0509666	0.0919839	0.38025	0.601287	-0.00854856	-0.18489	0.489354	0.764322	0.238082	0.024171	0.173646	0.0690337	-0.115877	-0.171577	0.114741	0.0460202	0.133805	0.0914414
Slbp	-0.203059	-0.325718	-0.0489256	0.176832	-0.136207	-0.0869224	-0.0448186	-0.0657945	0.219415	0.245225	0.359962	0.650917	0.369414	-0.0230468	0.0124629	0.156116	0.215756	0.334047	0.00284253	0.206268	0.0652879	-0.159404	0.0673486	0.0210674	0.0732899	0.0941323
Ankrd28	0.105079	-0.197039	0.0458478	0.150499	0.629704	0.490981	-0.0386738	-0.11792	-0.151567	0.157915	0.313065	0.585349	-0.199544	-0.110042	0.0868411	0.0514538	0.168804	-0.119417	-0.0307874	-0.0537817	0.00777028	0.0296629	0.334	0.263311	0.105878	0.0942478
Tmem39b	-0.0782915	0.00336404	-0.302318	-0.131045	0.259394	0.250001	-0.102525	-0.133969	0.403946	0.690728	0.294144	0.682546	-0.259999	-0.152294	0.0706582	0.188926	0.013609	0.0238026	0.142203	0.00211217	-0.3584	-0.435198	0.182643	0.167816	0.0220886	0.0963992
Psmb2	-0.284526	-0.173589	-0.151746	0.0213286	0.135917	0.132816	0.0421056	0.180453	0.233929	0.215538	0.182252	0.607367	-0.0352858	-0.0443313	-0.0981577	0.367782	-0.144749	-0.190419	-0.0742757	-0.0754598	0.00351913	-0.0339242	0.0426492	0.167206	-0.0123641	0.0978973
Zdhhc14	-0.0771267	-0.118489	-0.257578	-0.54302			-0.487142	0.0361749	1.04829	0.962817	-0.33879	0.6537	-0.77059	-0.0893606			-0.152745	-0.290323	0.245424	0.183679					-0.0987826	0.0993972
Morf4l2	-0.196378	-0.366691	0.253662	0.37619	0.175936	-0.0283992	-0.294532	-0.221833	0.162182	0.381952	0.34218	0.596039	-0.274192	-0.272846	0.0181491	0.252025	0.199339	0.346761	0.116828	0.173542	-0.174477	-0.218727	0.187181	0.189455	0.0429899	0.100622
Nxt1	-0.298518	-0.138441	-0.154423	0.0479405	0.070848	0.0452315	0.0582248	0.119008	-0.0531569	0.203557	0.451489	0.614108	0.202383	-0.302129	-0.0679265	0.395388	0.145442	-0.0267012	0.0446681	0.0376038	-0.0229809	-0.0257658	0.105607	0.245611	0.040138	0.101284
Scd2	0.202516	-0.10779	-0.570786	-0.409617	0.0827213	0.0269947	0.0914907	0.01363	1.55816	1.38753	0.188618	0.895034	0.0500169	0.0199165	-0.245561	-0.329875	0.675862	-0.0357978	-0.210605	-0.598048	0.232999	0.208307	0.108452	0.162634	0.180323	0.102743
Gmnn	0.0310188	-0.16016	-0.716583	-0.339269	-0.130649	-0.425337	0.0803233	0.303507	0.614234	0.582653	0.666411	1.31003	0.294791	0.0191339	-0.0734093	-0.0780264	-0.200562	-0.0265575	-0.134924	-0.111528	0.0606291	-0.113675	0.191629	0.276684	0.0569091	0.103121
Psmg2	-0.103546	-0.179912	-0.224987	0.0298677	0.32016	0.180671	0.0401351	0.0903456	0.162161	0.322688	0.327481	0.598089	-0.169115	0.0825401	-0.041614	0.240117	0.0197291	-0.0434699	-0.108296	-0.00514348	0.115958	-0.0507866	0.202614	-0.0271769	0.0450566	0.103152
Prim2	0.0234233	-0.0849126	0.225283	0.219012	-0.213401	-0.206481	-0.00898549	0.0281928	0.370987	0.15127	0.306197	0.806954	0.103136	0.0102686	-0.0627027	0.327833	0.176084	0.147342	0.360326	-0.0240085	0.110109	0.0335576	0.0203143	-0.169202	0.117564	0.103319
Smarcc1	-0.0921288	-0.183914	0.0703878	0.302572	0.341338	0.427184	-0.216643	-0.292775	-0.167471	0.104173	0.36063	0.598219	-0.0328388	-0.0412254	0.201244	0.115514	0.0980773	0.0622996	0.124454	0.217906	0.0120083	-0.211516	0.00181666	0.146732	0.0584062	0.103764
Anapc15	-0.056063	-0.00249948	-0.0526362	0.140711	0.023394	-0.1279	0.0526886	0.267008	0.522402	0.308378	0.392861	0.653051	-0.23557	-0.0123193	0.3507	0.395658	-0.12472	-0.0759693	-0.371721	-0.176558	0.229011	-0.195105	0.153701	0.113811	0.0736706	0.107355
Cenpt	-0.0834807	-0.303111	0.0173121	-0.141011	0.130604	0.178592	-0.10875	0.0320244	-0.0349884	0.266575	0.352826	0.70956	-0.0412596	0.0842188	0.157594	0.314801	-0.136372	-0.283784	-0.181677	0.0516817	0.197871	0.0384089	0.150607	0.344616	0.035024	0.107714
Enpp4	0.1005	-0.0454385	0.146228	0.252475	0.0494415	-0.0131222	-0.163459	0.0585007	-0.291906	0.274178	0.206822	0.594878	-0.585108	-0.312589	0.0571151	0.119049	0.150222	0.333122	0.0188561	0.20595	-0.0233709	-0.09221	0.176214	-0.069375	-0.0132037	0.108785
Rbbp7	0.0127352	-0.0669285	0.0868415	0.112633	0.0932022	0.0611671	-0.0380997	0.0510146	0.240132	0.255315	0.320235	0.665186	-0.0578714	-0.153093	-0.0478385	0.14702	0.117263	-0.0469428	0.0830846	0.0597973	0.0443246	-0.065549	0.275145	0.291363	0.0940961	0.109249
Vegfb	0.329696	0.186784	0.065036	0.0729098	0.0344947	0.223165	-0.0876287	0.1184	0.105257	0.226401	0.242448	0.591818	0.00942099	-0.0461971	0.356882	0.0856374	-0.143383	-0.0892369	0.0838393	0.189293	-0.0407378	-0.255014	-0.0582796	0.0149787	0.0747538	0.109912
Tex30	0.121816	0.029073	0.154508	-0.00527063	0.354316	0.000536216	-0.0217065	0.0284633	0.187117	0.219889	0.423241	0.771718	0.0859369	0.128649	0.0568416	-0.132852	0.137903	0.0382066	-0.00809997	0.158591	-0.0706123	-0.144625	0.523286	0.245698	0.162046	0.111506
Psma5	-0.235424	-0.18027	-0.135175	0.043161	0.0830815	0.0266892	-0.067982	0.0808841	0.345967	0.21335	0.315727	0.673134	-0.0863838	-0.0771955	0.0165982	0.297713	0.0102432	-0.0188483	0.00673366	0.149865	-0.055415	-0.179512	0.0926024	0.312319	0.0242145	0.111774
Snapc4	0.178356	0.102731	0.244176	0.299996	0.320138	0.616082	-0.0663527	-0.205935	-0.347176	-0.205447	0.245949	0.240244	-0.15416	-0.0443586	0.275419	0.365501	-0.0838245	-0.0859218	0.0667242	0.137015	0.0323502	0.141565	0.0702217	-0.000103529	0.0651518	0.113447
Ttc28	0.254285	0.998256	0.0283743	-0.0811783	-0.16729	0.203374	0.0687527	0.523263	-0.351874	-0.308453	-0.404025	-0.504097	-0.0684532	0.643268	-0.351053	-0.359102	-0.232901	0.00774646	0.0303115	-0.223126	0.199665	0.604235	-0.167715	-0.13891	-0.0968269	0.113773
Pear1	0.496603	1.35765	-0.196194	0.188739	0.581808	0.983724	0.0815354	0.0760994	-0.623209	-0.610262	-0.0254455	-0.446151	0.344495	0.171472	-0.296762	-0.578669	-0.0215767	0.353136	0.0448883	0.297535	-0.139183	-0.0738018	-0.179048	-0.331525	0.00565914	0.115662
Ebp	-0.122871	0.128032	0.0603098	0.118395	0.109873	0.158265	-0.0582176	-0.0422519	0.0423191	0.0882158	0.192735	0.584404	0.110342	-0.0870686	0.166105	0.167185	-0.176586	-0.0966816	0.168777	0.0808951	0.150928	0.128441	-0.0485672	0.181773	0.0495957	0.117467
Whsc1	-0.0808214	0.174374	-0.00181321	0.258992	0.378979	0.622922	-0.120908	-0.257013	0.373502	0.347424	0.455985	0.782254	0.0498251	-0.232705	-0.0706956	-0.3602	0.0874418	0.45391	-0.0798601	0.232189	-0.179678	-0.369172	-0.152318	-0.240717	0.0549699	0.117688
Nedd4	-0.0689548	-0.172321	-0.186702	-0.493005	-0.0179581	0.285221	-0.0108779	0.449382	0.876473	1.12771	0.05734	0.942652	0.331243	0.516533	0.0812187	0.787531	-0.443197	-0.735702	-0.67204	-0.607157	-0.189873	-0.486826	0.372436	-0.19238	0.0107589	0.11847
Mrpl38	-0.0850044	-0.0766697	-0.0327403	0.280635	0.278751	0.321091	-0.129755	-0.115742	-0.0308551	0.136124	0.463187	0.607019	-0.0157609	0.0063535	-0.0448006	0.208563	-0.065264	0.0201914	-0.154527	-0.0161338	-0.0823592	-0.106441	0.138789	0.16016	0.0199717	0.118763
Pola1	0.0763909	-0.136473	0.319101	0.160039	0.259702	0.125695	-0.183624	-0.21477	0.266949	0.697242	0.446136	1.32955	0.418791	-0.0616541	0.121708	0.0105347	0.17754	0.151988	-0.181249	-0.0338991	-0.145153	-0.388485	-0.327215	-0.197145	0.10409	0.120219
Hat1	-0.164724	-0.12253	-0.0202603	-0.0452691	0.00594297	-0.247047	-0.115176	0.010469	0.311417	0.507312	0.30667	0.718921	-0.0848708	-0.113106	-0.163777	0.0997202	0.0661047	0.0516566	0.012284	0.0714792	0.0595047	0.0524562	0.27147	0.462796	0.0403821	0.120572
Lig1	-0.0604766	-0.313935	0.375286	0.140742	-0.274325	-0.261783	-0.0511112	-0.3071	1.28424	1.10616	0.81755	1.73077	0.327164	-0.166996	0.0037203	-0.227071	0.00442611	0.0909766	0.110241	-0.0186806	-0.059353	-0.295384	0.0498082	-0.0284834	0.210597	0.120768
Ndufa11	-0.300135	-0.102341	-0.0172571	0.148531	0.0232311	0.0395886	-0.00972676	-0.0022344	0.24478	0.247843	0.336538	0.65875	0.077818	-0.120005	-0.123033	0.256304	-0.0581876	-0.107052	0.102792	0.21657	0.0481852	-0.0320316	0.238799	0.254243	0.0469837	0.121514
Ilf2	-0.0392658	-0.0146993	0.0809586	0.187519	0.252617	0.0585235	-0.0598041	0.0836786	0.19017	0.224496	0.424026	0.624916	0.148255	0.0244524	0.0904564	0.0146049	0.0908897	-0.0293237	0.115383	0.176968	0.125635	-0.0635032	0.364541	0.189387	0.148655	0.123085
Pigu	0.113715	0.176443	-0.156849	0.0365832	0.170172	0.0485269	0.0985767	0.085282	0.131433	0.317188	0.394304	0.612103	-0.165543	-0.0270598	0.202056	0.0857198	-0.00973839	0.0214875	-0.134693	-0.000894721	0.0539199	-0.0790964	0.261282	0.202596	0.0798862	0.12324
Sdf2l1	-0.197207	-0.186765	-0.724972	-0.272852	0.444535	0.0467311	-0.00314184	0.0178386	0.770572	1.21004	0.382585	1.05065	0.118058	-0.223539	-0.286135	0.0554135	-0.292662	-0.202904			-0.273667	-0.396501	0.266851	0.267011	0.0186198	0.124102
Chtf18	0.0621854	0.272214	-0.0601311	-0.206733	-0.426854	-0.598073	-0.122625	-0.0624834	0.805898	0.893085	0.574791	1.18753	0.180262	0.207687			-0.11632	-0.234609			-0.0984675	-0.405657	0.0401878	0.193098	0.0838926	0.124606
Nasp	-0.147388	-0.176271	0.0148422	0.143014	0.309315	0.197294	-0.127031	-0.0849248	0.131103	0.195049	0.556925	0.898655	0.0818448	-0.0761573	0.111617	0.261356	0.149194	0.00688676	0.136666	0.124073	0.0420666	-0.10881	0.117904	0.150766	0.114755	0.127578
Nudt5	-0.0334922	-0.140023	0.131336	0.274956	0.210389	0.293697	-0.106184	-0.129195	-0.0232039	0.0324764	0.388935	0.894885	-0.0638172	-0.247865	-0.0384258	0.404158	-0.0201729	0.0150836	0.0659167	0.220858	-0.143082	-0.295636	0.321967	0.217201	0.0575138	0.128383
Atp5g3	-0.226802	-0.175541	-0.219127	0.00461104	0.0452767	0.0223331	-0.065843	0.0973973	0.245874	0.363461	0.279331	0.658882	-0.0485054	-0.149627	-0.0334986	0.350052	-0.0272291	0.00608759	0.0611943	0.124279	0.0497137	-0.0964663	0.243096	0.33579	0.0252901	0.128438
Lsm6	0.0118276	-0.0434335	-0.142267	0.113127	0.149043	-0.167389	-0.0183813	0.141464	0.0495325	0.19006	0.222515	0.656372	-0.149759	-0.135087	0.0435139	0.340214	0.0328831	0.0266991	-0.0364296	0.179824	0.156567	-0.0255345	0.0934644	0.281375	0.0343757	0.129808
0610007P14Rik	0.0607156	-0.106746	-0.136246	-0.023863	0.0239719	-0.0166803	-0.00715626	0.00166325	0.26683	0.493431	0.0922515	0.70137	-0.120863	0.0173843	-0.0861425	0.202962	-0.129728	-0.118215	-0.14863	0.029083	-0.00265042	-0.0592382	0.116026	0.446901	-0.00596844	0.130671
Pdia6	-0.0676487	-0.00136744	-0.0992808	0.105596	0.227429	0.128698	-0.0884987	-0.0155443	0.400895	0.690058	0.248831	0.693791	-0.0896716	-0.304998	-0.168977	0.157129	-0.24627	-0.124961	0.0898287	0.105271	-0.00563736	-0.232752	0.22992	0.379164	0.03591	0.131674
Timm23	-0.0430196	-0.00638736	-0.265301	-0.0278936	0.20846	0.210998	-0.0888669	0.0674946	0.299463	0.35844	0.325795	0.737102	-0.0843274	-0.11483	0.0757073	0.174905	-0.00591549	-0.0451446	-0.132523	0.14137	0.010386	-0.0764825	0.0813691	0.178559	0.0317689	0.133177
Swi5	-0.0619642	0.0221981	-0.0134741	0.0432389	-0.0167017	0.128602	-0.0249066	0.125907	0.42159	0.201106	0.135018	0.651074	-0.0138943	0.0419607	-0.161136	0.255223	0.0213841	0.106676	-0.118686	-0.00204493	0.0804686	-0.0588031	-0.0202382	0.0939167	0.018955	0.134088
Cinp	-0.199192	-0.172006	-0.016722	0.0811549	0.0244036	0.0160252	0.0818692	0.0459304	0.491872	0.184533	0.520567	0.92175	-0.236817	0.278115	-0.153153	-0.0800713	-0.0587236	-0.150601	-0.0393837	0.148763	0.318352	0.233511	0.257496	0.111555	0.0825474	0.134888
E2f1	-0.703898	-0.955042	-0.676852	-0.464553			-0.717284	-0.609488	1.24188	1.56622	0.634127	2.27858	-0.328718	-0.39028	0.46506	0.541923	-0.514937	-0.668205			-0.141936	-0.291928	0.109294	0.347054	-0.0633264	0.135428
Nudt19	-0.0321139	0.00987146	-0.271418	0.0149778	-0.0109658	-0.0219389	-0.0243325	0.117627	0.161826	0.803135	0.188858	0.851347	0.00789569	0.0326921	-0.0918665	0.413076	-0.159614	-0.229004	-0.15923	-0.258951	0.114394	-0.0730958	0.0188763	-0.0269153	-0.0214742	0.136068
Slmo2	-0.254507	-0.137588	-0.0923385	-0.0177059	0.268199	0.249105	-0.0532651	0.0361266	0.313045	0.261209	0.441523	0.762297	0.126709	-0.0454559	-0.0562177	0.330011	0.0889982	0.144912	-0.205049	0.0153543	0.0301982	0.0143852	0.11153	0.0252579	0.0599021	0.136492
Rfc3	-0.17389	-0.260496	0.501137	-0.0197699			-0.0450821	-0.241676	1.31466	0.759601	0.587555	1.15552	-0.0489023	-0.0979462			0.124019	0.101804	0.119489	-0.0278597	-0.140275	-0.300074	0.107956	0.303994	0.234667	0.13731
Psmb5	-0.313605	-0.103052	-0.243231	0.0693411	0.268301	0.15956	-0.135733	0.0250202	0.23341	0.238241	0.279689	0.618103	0.114	-0.0042272	0.0604034	0.308444	0.00265234	0.0471552	0.108573	0.265838	0.0938266	-0.147632	0.0693986	0.185302	0.0448071	0.138508
Ptges3	-0.120215	-0.102979	0.062288	0.169722	0.269348	0.189772	-0.321133	-0.0296232	0.199665	0.0595727	0.410208	0.607868	-0.286838	-0.195543	0.104629	0.180661	0.588884	0.853988	-0.0300822	-0.0239791	-0.386007	-0.164844	-0.0375328	0.120215	0.0377679	0.138736
Nars2	0.449628	0.235722	-0.130852	0.272957	0.201205	0.537299	0.0575234	0.104419	-0.153902	0.178364	0.390123	0.602081	-0.0310425	0.178633	0.294816	0.733464	-1.18848	-1.46455	-0.0323058	-0.0174473	-0.138064	0.0799451	-0.0273098	0.234686	-0.0257221	0.139631
Ogfod3			-0.0603271	0.0759163	0.466732	-0.0577765	0.00636645	-0.0777176	-0.506546	-0.087275	0.49374	0.924781					-0.107389	0.156811	-0.0179853	-0.0146823			-0.125724	0.197727	0.0186083	0.139723
Atp2a2	-0.0642957	-0.081888	-0.0532965	0.328413	0.310041	0.573694	-0.1046	-0.225113	0.0554863	0.235824	0.316396	0.59029	-0.0494092	-0.218334	0.0887803	0.257431	-0.0144409	0.0763004	-0.0256551	0.0601748	-0.0572789	-0.0505825	0.0679182	0.139608	0.0391371	0.140485
Paqr4	0.788603	0.469708	-0.720728	-0.736405	0.708682	0.314659	0.56365	0.22174	0.443794	0.578945	0.742139	0.800677	0.871074	0.262079	0.366338	0.0617334	0.777564	-0.000869175	0.404792	-0.328289	0.687769	0.139674	0.60045	-0.0886709	0.519511	0.141248
C330006A16Rik	0.0368068	0.0983467	-0.251232	0.0685463	0.244801	0.312143	0.270039	0.249067	0.129056	0.391556	0.330495	0.616492	0.178519	0.316312	0.247666	0.208902	-0.252926	-0.276546	-0.102437	-0.144367	-0.0762547	-0.0399145	-0.190048	-0.0987149	0.0470404	0.141819
Sgsh	0.48297	0.878068	-0.246589	-0.00258578	0.198465	0.361748	0.368555	0.732936	-0.120472	0.242868	-0.159864	-0.106325	0.262112	0.521074	-0.0249832	-0.309313	-0.153982	0.0362193	-0.201814	-0.107263	0.100068	0.156401	-0.575022	-0.70061	-0.00587966	0.141935
Sc5d	0.222335	-0.0900363	0.0843722	0.265665	0.335714	0.318043	0.380596	0.0360623	0.331956	-0.0216639	0.234085	0.632208	0.332942	-0.0582597	0.206072	-0.015687	-0.0681392	-0.0636062	-0.111913	0.0521874	0.22075	0.258401	0.283841	0.395279	0.204384	0.142383
Ndc1	-0.0443629	-0.0492142	0.418173	0.286575	0.455645	0.634357	-0.172123	-0.226522	0.0524468	0.330505	0.489941	0.929913	-0.163201	-0.143495			0.121949	-0.087034	0.00773201	0.0441247	-0.320646	-0.299093	0.0119233	0.149772	0.0779525	0.142717
2700094K13Rik	-0.0984047	-0.0528153	-0.449242	-0.0780015	-0.22457	-0.085619	0.0349364	0.281585	0.674124	0.490415	0.287647	0.699512	0.0407269	-0.0706015	0.0332559	0.340055	0.116411	0.0468347	-0.140388	0.0541873	0.0909402	0.0325029	0.144033	0.0793342	0.0424559	0.144782
Tuba4a	-0.0467309	-0.138459	-0.427522	-0.292608	0.27316	0.226802	-0.0434641	-0.0636486	0.10452	0.41102	0.161822	0.628035	0.0487584	0.179794	0.114383	0.578895	-0.0373496	-0.0380216	-0.280681	-0.0235389	0.131771	0.168629	0.132108	0.120643	0.0108978	0.146462
Lgals3bp	-0.255942	0.0713339	-0.607483	-0.566792	0.42716	0.854615	-0.195885	0.172142	0.355772	0.224165	0.23895	1.08607	-0.356024	0.0928222	0.312526	1.08697	-0.409625	-0.38258	-0.212288	-0.804445	-0.521364	-0.049686	-0.396299	-0.0152529	-0.135042	0.147447
Pmf1	-0.0796705	0.119992	-0.338343	-0.212576	-0.017071	-0.263298	-0.0304386	-0.0434748	0.520625	0.646712	0.472287	0.823789	0.102982	-0.020734	0.128205	0.473801	-0.0434198	-0.161378	0.230133	0.0804987	0.202821	0.0714597	0.21793	0.261697	0.113837	0.148041
Bhlhe40	1.039	1.59874	-0.18259	0.599659	0.616613	0.945766	0.345604	0.451658	0.689852	1.34853	-0.423065	0.791477	-0.0959662	-0.35907	-0.545597	-0.622886	-1.23689	-1.16254	-1.79226	-1.17086	-0.144659	-0.213355	-0.724671	-0.427639	-0.204553	0.148291
Mbd3	-0.0588539	0.0068609	-0.220535	0.137152	0.273444	0.328684	0.119734	-7.86323e-06	0.238288	0.269193	0.4236	0.639316	-0.00889518	0.0570344	0.111166	0.362538	-0.0117689	-0.000144454	0.108025	0.0904395	-0.116832	-0.203055	0.0183392	0.094701	0.0729758	0.148559
Slamf6	-0.152137	0.499738	-0.366792	-0.107584	0.368284	1.25586	-0.135534	0.231288	-0.377403	0.0252212	0.228669	0.388772	-0.389091	-0.0491464	-0.357049	0.00103656	-0.206058	-0.48187	0.0183084	0.148134	-0.511296	-0.166618	-0.389152	0.0512408	-0.189104	0.149673
Mcm6	-0.351234	0.0602411	0.370875	-0.0677577	0.00111097	0.098482	-0.281777	-0.109432	0.532807	0.706342	0.693432	1.69552	-0.146601	-0.179114	-0.0273169	0.127429	0.564566	-0.115171	0.693267	-0.0481444	-0.333992	-0.429723	-0.119427	0.0580452	0.132976	0.149727
Thoc3	-0.043659	-0.0217052	0.148592	0.17368	0.110455	0.0868259	0.0117274	0.0879626	0.174666	0.209369	0.398222	0.748918	0.0749774	0.0974813	0.157493	0.0837225	0.0267136	-0.0162869	-0.0494794	0.129886	0.0400988	-0.024577	0.138876	0.243075	0.0990569	0.149863
Bzw2	-0.171606	-0.225427	0.0325699	0.309959	0.289133	0.31598	-0.0812635	-0.0608494	0.514301	0.756142	0.317327	0.794821	-0.133568	-0.268748	0.183579	0.577965	-0.00549873	-0.178606	-0.0745433	0.000267117	-0.0491397	-0.230747	0.126531	0.0102432	0.0789852	0.150083
Sema4f	0.405424	0.969197	-1.28654	-1.1542	-0.0397828	0.681973	0.292616	0.675112	-0.205505	0.138652	-0.0637848	0.412312	-0.197514	0.244391	-0.0401291	0.446689	-0.251994	0.105872	-0.409177	-0.666794	0.169706	0.326639	-0.398232	-0.35512	-0.168743	0.15206
Snx10	-0.168185	0.0201992	-0.163878	0.255876	-0.150851	-0.656529	0.430155	0.937022	0.824306	0.769867	0.545493	0.875535	0.0116801	-0.250418	0.0261119	-0.153834	0.0286329	-0.064194			-0.170464	-0.00833535	0.119386	-0.0519294	0.121126	0.152115
Fen1	-0.11248	-0.238517	0.0699792	0.003571	0.223255	0.209845	-0.177437	-0.150229	0.661214	0.695034	0.642261	1.45424	0.0529674	-0.181464	-0.163167	0.230932	0.224136	-0.0344354	0.0628015	-0.150152	0.0979043	-0.204167	0.0925269	0.193062	0.139497	0.15231
Kpna3	-0.0737376	0.0261978	0.114516	0.23938	0.225435	0.136377	0.0438894	0.195136	0.114721	0.204594	0.215902	0.585084	-0.0522438	-0.0287015	0.0899497	0.166309	0.197563	0.0856838	-0.0593085	0.0219756	0.0914457	-0.0121841	0.293772	0.209784	0.100159	0.15247
Pik3r5	0.169441	0.222771	0.0337716	-0.0898807	-0.0804245	0.244011	-0.1161	0.0540593	-0.309049	-0.0967253	0.0221469	0.162288	0.178747	0.421819	0.306764	0.760553	-0.161244	0.0222515	-0.129636	-0.0122341	-0.0846082	0.256897	-0.212568	-0.0824167	-0.0318965	0.155283
Ndufa9	-0.0660868	0.0340868	-0.0253585	-0.0670984	0.100389	0.124882	0.0428123	0.183941	0.227819	0.383943	0.163809	0.602543	0.0897927	0.0855359	-0.0680225	0.229451	-0.0377206	0.0145031	0.0764408	0.00408328	0.0625347	-0.0574197	0.220936	0.335833	0.065612	0.15619
Ifi35	-0.235301	-0.15157	0.0419582	0.103537	0.33515	0.532775	-0.26747	-0.0645545	0.00982984	-0.0791752	0.3215	0.671777	-0.268623	0.00554627	0.260484	0.566079	-0.315479	-0.152838	0.0195322	-0.0346975	-0.251889	0.0268298	0.0217385	0.464441	-0.0273807	0.157346
Cops3	-0.184172	-0.152165	0.0505262	0.129561	0.119569	0.264431	0.12121	0.357078	0.19603	0.169442	0.117253	0.583833	-0.0238784	-0.0681322	-0.00885797	0.400859	0.0804976	-0.0362415	-0.0118861	0.00905859	0.0599161	-0.0463625	0.249523	0.295913	0.0638109	0.15894
Rbmxl1	-0.193049	-0.20203	-0.077075	0.156946	0.269718	0.212297	-0.106458	-0.0416857	0.194547	0.434019	0.404137	0.834481	-0.0827831	-0.0327468	0.151219	0.292346	0.0661188	-0.0142777	0.12828	0.13641	-0.0140557	-0.174142	0.301238	0.306222	0.0868197	0.158987
Zhx2	-0.229181	-0.236994	1.68583	1.70855	-0.0702174	-0.320803	-0.0243629	-0.47428	-0.302758	-0.710196	-0.188155	-0.780285	0.0396251	-0.186772	-0.00764861	-0.648539	1.30726	2.48023	0.771239	1.50232	0.139674	-0.0347729	-0.30991	-0.38678	0.234283	0.159306
Tyro3	0.386572	0.409227	-0.598942	-0.27865	-0.041141	0.0631286	-0.388869	-0.226337	0.750064	1.0253	0.439405	0.83947	0.101529	0.0812673	0.411561	0.364204	-0.424535	-0.596283	-0.223058	-0.161865	0.0121934	0.13994	0.145748	0.259185	0.047544	0.159882
Nfix	0.248519	0.318162	0.613512	0.972371	0.443883	0.583869	0.0261569	-0.215037	-0.378307	-0.581343	0.856017	0.950461	-0.100134	-0.285811	-0.116156	-0.353286	-0.0200442	0.213775	-0.08205	0.0639118	0.129538	0.121404	-0.0760397	0.142687	0.128741	0.16093
Ndufb2	-0.0217136	0.0974784	-0.451855	-0.11044	-0.155694	-0.246212	0.20543	0.291934	0.420413	0.804498	0.243795	0.736738	0.113063	-0.0949396	-0.203463	0.352557	0.0604516	-0.00362165	-0.0937089	0.00449086	-0.057979	-0.0541172	0.274429	0.173428	0.027764	0.16265
Zfp652	0.173056	0.110631	0.0493492	-0.0109977	0.0837325	0.178182	0.000182542	-0.0241265	-0.0340918	0.0046071	0.121715	0.0312521	0.200832	0.238762	0.614523	0.880878	0.0672754	0.158687	0.0517059	-0.0816447	0.20589	0.203965	0.251892	0.263148	0.148838	0.162779
Wbscr16	-0.0229016	0.0773036	-0.460865	0.0961738	0.331262	0.414599	-0.0658088	-0.0489971	0.114589	0.486343	0.571105	0.757878	-0.0658772	0.119264	0.206142	0.28815	-0.13471	-0.189709	-0.137882	-0.101432	-0.0434414	-0.125809	0.102181	0.181764	0.0328162	0.162961
Pole2	-0.135877	-0.241206	0.239802	0.499572	0.344959	0.593063	0.151733	0.320669	-0.00211116	0.0693474	0.61094	0.854942	-0.288235	-0.127937	0.0665542	0.764852	-0.341636	-0.332225	0.000238973	0.121013	-0.0642033	-0.747291	0.0615999	0.182945	0.053647	0.163145
Ahsa1	-0.371414	-0.335533	-0.142743	0.217041	0.402629	0.36478	-0.523797	-0.394273	0.280116	0.391875	0.511776	0.897397	-0.340894	-0.364248	0.194879	0.501189	0.428099	0.887948	-0.0737003	0.0222397	-0.486602	-0.448925	0.264978	0.224117	0.0119439	0.163634
Mex3a	-0.490804	-0.601177	0.27012	0.464088	0.677999	0.820083	-0.306278	-0.529672	0.771278	1.39297	0.539634	1.04	-0.35581	-0.134501	0.438486	0.60038	0.294055	-0.211926	0.180634	0.127443	-0.163156	-0.877939	0.536654	-0.118336	0.199401	0.164284
Uchl5	-0.0133782	0.0148113	0.152301	0.0904645	0.090339	-0.00425194	-0.119648	0.0641722	0.397237	0.518595	0.315227	0.62784	0.0356403	-0.0011129	0.100504	0.371869	0.149043	0.0911528	0.156562	0.140434	0.00836978	-0.146832	0.342557	0.212188	0.134563	0.164944
Fkbp2	0.185664	0.222563	-0.572911	-0.319551	0.0356893	-0.0210837	0.199632	0.140884	0.551073	0.644299	0.198692	0.72176	0.0708573	-0.254611	-0.158846	0.112213	-0.0657062	0.175731	0.371141	0.190776	0.298944	0.0886846	0.262912	0.285524	0.114762	0.165599
Ticrr							-0.743149	-0.637856	0.627947	0.404956	0.499636	1.5751	0.411029	-0.704241	-0.465599	-0.57812					-0.329635	-0.627233	1.56185	1.72665	0.223154	0.165609
Ercc8	0.0160038	-0.0116143	0.246651	0.191363	0.402732	0.54256	0.0933325	0.220018	0.102103	0.0736411	0.39252	0.649059	-0.0379033	0.0283436			0.124428	0.0570375	-0.268869	-0.312768	0.14687	0.205562	-0.0444684	0.182129	0.106673	0.165939
Eif6	-0.151344	0.101873	-0.255854	-0.099644	0.233469	0.270366	0.101251	0.193463	0.200839	0.177833	0.294292	0.608876	0.103332	0.0842859	0.106366	0.344941	-0.0388891	0.0113446	-0.083369	0.146608	-0.00262257	0.0118973	0.114587	0.145472	0.051838	0.166443
Supv3l1	0.0493018	-0.0768245	0.20141	0.465886	0.46009	0.45634	0.104657	0.106982	0.239086	0.391245	0.331995	0.652633	-0.10981	-0.0825247	0.0154209	0.132952	-0.113855	-0.156135	-0.134676	0.0267953	0.00721932	-0.107482	0.255333	0.190295	0.108848	0.16668
Cisd1	-0.0254572	0.179077	0.00737665	0.413548	0.230058	-0.16474	0.0345068	0.245677	0.329333	0.575853	0.471947	0.878827	0.0801974	-0.293201	0.0244789	0.0611282	0.0946281	0.234294	-0.0602091	-0.000974457	-0.0186533	-0.173884	0.245444	0.0570899	0.117804	0.167724
Lsm12	-0.112467	-0.189095	-0.0720714	0.272425	0.171356	0.171882	0.0181818	0.0190508	0.380305	0.790382	0.273055	0.683267	0.0905978	0.155311	0.0456024	-0.0727059	0.0151653	0.0606862	0.0745436	0.198523	-0.268045	-0.150652	-0.016551	0.0782359	0.0499729	0.168109
Pvt1	0.168815	-0.059136	-0.207042	-0.0557594	0.737052	0.539705	0.291278	0.387835	0.0845752	0.510791	0.566082	0.80037	0.10585	0.192931	0.650054	0.1361	-0.157073	-0.189203	0.0379103	-0.261197	-0.158863	0.105936	-0.312136	-0.090315	0.150542	0.168171
Fam92a	-0.160348	0.536077	-0.283007	-0.0329688	-0.031026	-0.180212	0.0514476	0.475359	0.33887	0.507796	-0.296391	0.625942	-0.117699	-0.0101392	-0.532156	-0.115088	0.0210735	-0.00262846			-0.0758665	0.0793196	-0.500118	-0.0293701	-0.144111	0.168553
Sae1	-0.0530549	-0.0875654	-0.0392614	0.0318122	0.250154	0.256974	-0.0612028	-0.0217961	0.333543	0.656319	0.504284	0.696144	6.54308e-05	0.0365033	0.295518	0.165307	-0.0972661	0.00722633	0.0332212	0.0366703	-0.0661153	-0.119004	0.321255	0.365065	0.118428	0.168638
Rangap1	-0.16428	-0.08904	-0.0639704	0.142016	0.318661	0.456624	-0.220201	-0.204995	0.283807	0.58097	0.316332	0.665991	0.00575585	-0.0580413	0.21394	0.309658	0.0887051	0.180256	0.102087	0.105262	-0.137113	-0.196006	0.103841	0.143903	0.0706303	0.169717
Polr3k	-0.068113	-0.228723	-0.077946	0.1288	0.0178392	-0.18889	-0.0114937	0.197697	0.456736	0.734374	0.281281	0.685818	0.0451978	0.0392916	0.238609	0.423506	0.0487515	-0.0598655	0.0446054	0.116564	0.0776659	-0.00686129	-0.0366638	0.213186	0.0847058	0.171241
Usp10	0.0518093	-0.0210091	0.189691	0.235887	0.468431	0.681819	0.0191718	-0.156676	-0.0261764	-0.0211835	0.467741	0.675506	-0.0166913	0.109611	0.363388	0.494066	0.0696378	-0.136246	0.205032	0.1106	-0.0074165	-0.0646684	0.163894	0.147334	0.162376	0.171253
Cox18	-0.226068	-0.0503566	-0.23415	-0.0109555	0.0922564	0.691537	-0.275221	0.117755	0.00698903	0.161531	-0.0632596	0.593173	-0.404138	0.0795356	-0.377674	0.643326	-0.0543533	-0.163521	-0.0198913	-0.148374	-0.416957	0.149871	-0.295507	-0.00276639	-0.188998	0.171729
Nus1	-0.0043114	0.0385381	0.0258087	0.254106	0.264425	0.16234	-0.096038	-0.0179024	0.148639	0.250043	0.33929	0.605667	-0.00148772	0.0931988	0.102664	0.414499	-0.0600122	-0.0226297	-0.0719867	0.0405219	-0.0248339	0.000472372	0.178656	0.243333	0.0667345	0.171849
Mrpl13	-0.0214575	-0.106055	-0.123654	0.0467296	0.118097	-0.100668	0.152711	0.31328	0.46676	0.448892	0.216616	0.631384	0.0106314	-0.0300867	0.00794339	0.266021	-0.0605306	0.0335654	-0.110427	0.034184	0.208286	0.0991973	0.273107	0.43545	0.0948403	0.172658
Cdt1	-0.0731907	-0.0612682	0.230726	0.217202	0.0780162	0.284147	0.0730099	-0.114691	0.259505	0.223882	0.551088	0.932842	0.262654	0.148761	0.237262	0.47491	0.122189	0.0675242	0.0696115	0.0354401	0.00114463	-0.145826	0.0880165	0.0112921	0.158336	0.172851
Zwilch							-0.125814	-0.187379			0.359119	1.06351	-0.128508	0.00889667							0.219941	-0.192208			0.0811845	0.173205
Etf1	0.00501907	-0.0476114	0.0483081	0.229866	0.35114	0.33928	-0.0212922	0.0738016	0.25512	0.427421	0.35176	0.610805	0.0126071	-0.041227	0.131776	0.351415	0.115577	0.0167803	-0.0540863	-0.0390422	0.0284262	-0.0110879	0.105841	0.180935	0.11085	0.174278
Hspa5	0.214798	0.0390553	0.077032	0.268486	0.370855	0.323969	-0.108305	-0.146573	0.616163	0.728029	0.223351	0.625734	-0.133754	-0.325383	-0.0242384	0.290737	-0.123776	-0.0219092	0.109897	0.0941175	-0.113095	-0.0774605	0.133484	0.294498	0.103534	0.174442
Sec13	-0.0803934	-0.0384203	-0.00394587	0.0782697	0.208081	0.265667	0.100243	0.107792	0.122057	0.123451	0.230207	0.645951	0.108906	0.0718016	-0.0946057	0.202817	-0.0361016	0.0172951	0.114335	0.304688	0.0846729	0.0240965	0.111746	0.291244	0.0721002	0.174554
Nom1	0.0889475	0.0870814	-0.132357	0.203212	0.309721	0.255685	-0.0283888	-0.0211653	0.031583	0.367526	0.286307	0.587079	-0.0250883	0.151979	0.119848	0.0826479	-0.0299288	0.0171524	0.0343279	0.156495	0.0253181	0.0268926	0.135793	0.182992	0.0680068	0.174798
Mrps22	0.00490833	-0.158147	-0.108446	-0.255063	0.210591	-0.021512	0.0617267	0.345544	0.320425	0.31196	0.123411	0.69437	-0.0667345	-0.0101497	0.289784	0.732457	0.196117	0.0680506	-0.015874	-0.0636692	-0.145674	-0.10328	0.493713	0.570138	0.113662	0.175892
Alas1	0.00934094	0.0383077	-0.128582	-0.0199497	0.196158	0.110778	0.267922	0.106902	0.201981	0.431534	0.350256	0.665206	0.255039	0.114655	0.393028	0.241755	0.127506	-0.0513434	0.142261	0.229945	0.0412386	0.0520948	-0.0834845	0.191122	0.147722	0.175917
Yif1a	-0.0717998	0.253314	-0.377913	0.210661	0.00662225	0.101166	0.162816	0.307378	0.0027609	-0.0819746	0.244537	0.647525	0.0344042	0.0279918	0.0231238	0.0537264	-0.0147477	0.15063	-0.339545	-0.0706859	0.199523	0.117314	0.115371	0.395463	-0.00123719	0.176042
Gzma			0.919171	0.259813			-1.63996	-0.104666	1.88378	1.47447	-0.137044	1.55167	0.875546	0.586048	1.23903	2.4203			-1.01857	-8.00801	2.16823	3.23314			0.536274	0.176595
Dhcr24	0.1566	0.0642807	0.0052837	0.216399	0.413481	0.479003	0.0932407	-0.357084	-0.320527	-0.271305	0.180536	0.771934	0.243112	-0.176179	0.149996	0.286472	-0.214398	-0.137864	-0.174251	0.32011	0.337349	0.41212	0.285426	0.520453	0.0963206	0.177362
Mrpl21	-0.0906142	-0.0551291	-0.424264	-0.144749	0.0388824	0.0735064	0.239323	0.197988	0.244316	0.248224	0.120778	0.800713	0.0597299	-0.0545523	0.145369	0.601679	-0.228555	-0.0988222	-0.028078	0.159887	0.0696086	0.12369	0.340539	0.2801	0.0405862	0.177711
Uqcr10	-0.100416	0.0334308	-0.521388	-0.204501	0.0824886	0.252728	0.0201512	0.318739	0.401892	0.402377	0.30993	0.723243	-0.0239097	-0.0965679	-0.19229	0.216964	-0.20851	-0.00137442	-0.0766621	0.0746091	0.120723	0.0760173	0.19766	0.341662	0.000805783	0.178111
Stard4	0.0877824	0.266944	0.18281	0.116312	0.141179	0.23988	-0.369617	-0.268699	0.0429793	0.240242	0.09865	0.697216	0.00944936	-0.182373	-0.0240391	0.564087	-0.00301327	0.00459327	0.0295907	0.190157	-0.0121705	-0.0304676	0.144363	0.299625	0.0273303	0.178126
Mcm3	0.00432367	-0.0388312	-0.112041	-0.155223	0.0583339	0.165016	-0.0142512	0.00173758	0.64643	0.594776	0.693001	1.74096	0.267315	0.0424993	0.0533668	0.412026	-0.104303	-0.0623674	-0.168503	-0.306194	0.121801	-0.260257	0.00277213	0.0130192	0.120687	0.178931
Thg1l	-0.289264	-0.294476	-0.270578	0.178744	0.325793	0.458382	0.112145	0.26257	0.528956	0.543682	0.335576	0.873896	0.180995	0.0259221	0.063831	0.336402	-0.0678402	-0.27863	-0.350804	-0.17756	0.161885	-0.0627082	0.501842	0.281725	0.102711	0.178996
Shfm1	-0.057521	-0.00299849	-0.191105	-0.0164837	0.0505564	-0.00638705	-0.0412406	0.170955	0.484894	0.483177	0.274235	0.674782	0.0927832	-0.0102747	-0.178097	0.215065	-0.0230517	0.0244699	0.0989768	0.161429	0.217781	0.0178849	0.313635	0.439276	0.0868205	0.179241
Psmd7	-0.0778827	0.050855	0.0426591	0.133531	0.245284	0.288925	-0.0310908	0.15443	0.0735836	0.0687968	0.389047	0.716556	-0.0447351	0.01516	0.172457	0.198639	-0.0124013	0.0418175	0.0191465	0.153205	0.0377352	0.0709923	0.137077	0.260134	0.07924	0.17942
Riok2	-0.0931129	-0.099415	0.148772	0.288459	0.224376	0.259817	0.0365744	0.238748	0.247296	0.0964265	0.264557	0.613848	0.236111	0.203009	0.18236	0.172203	-0.106016	-0.077026	0.0827721	0.107819	0.233493	0.0802595	0.198352	0.273064	0.137961	0.179768
Dnmt1	-0.0211898	0.014772	-0.0532456	0.0607566	0.0897977	0.218893	-0.0589077	-0.0947592	0.17639	0.369793	0.306729	0.858257	0.313106	0.218621	0.14691	0.403513	-0.010888	-0.012654	0.122538	0.11375	0.0247674	-0.0432974	-0.0149544	0.0558682	0.0850877	0.180293
Ccdc101	-0.0254296	-0.15908	0.337041	0.24212	0.231655	0.210984	-0.0240793	-0.00716581	-0.149065	0.0172757	0.136131	0.615797	-0.0476711	-0.127527	0.102763	0.659099	-0.0228078	0.00987751	0.247636	0.180649	0.0635315	0.136498	0.287911	0.4065	0.0948013	0.182086
Ddx1	-0.017219	-0.15414	0.256624	0.450838	0.258357	0.16175	-0.072286	0.0539218	0.266213	0.520583	0.401341	0.753899	-0.0209045	-0.182457	-0.0520314	0.0826238	0.133752	0.0447769	0.197869	0.201986	0.18484	-0.0724739	0.246242	0.325839	0.148566	0.182262
Bax	-0.126451	-0.0753888	-0.111881	0.211989	0.336322	0.334055	0.184999	0.108374	-0.105606	0.162971	0.449847	0.758248	0.0673487	-0.0535841	0.18032	0.45148	-0.066476	-0.0297422	0.0519144	0.190711	-0.154789	-0.14015	0.242936	0.279108	0.0790404	0.183173
Txlna	-0.0962715	-0.202355	0.0978226	0.36322	0.434426	0.481099	-0.00285656	-0.022145	0.119688	0.213916	0.234872	0.615776	-0.119388	-0.0538178	0.196729	0.439765	0.0738906	0.00585368	0.186931	0.217908	0.00780303	-0.053874	0.178119	0.193151	0.109314	0.183208
Pkm	-0.0375006	0.0896434	-0.000701557	0.0824473	0.332152	0.477727	-0.0559981	-0.0873095	0.461791	0.639617	0.317743	0.736994	0.0429789	-0.0622213	0.0668261	0.186276	0.116683	0.05011	0.0904152	0.0907681	-0.0133692	-0.119289	-0.00324265	0.122392	0.109815	0.18393
2210015D19Rik	-8.81152e-05	0.0777804	-0.462114	-0.625831	0.167358	0.112766	0.0145272	0.269304	-0.385076	-0.0975836	0.504404	1.06975	-0.0571384	0.583653			-0.136878	-0.236399	-0.070557	-0.0506433	0.0951037	0.361156	0.252501	0.564885	-0.00708705	0.18444
Srsf3	-0.0231903	-0.0705052	0.114898	0.185193	0.1797	0.158256	0.120949	0.165892	0.247968	0.363939	0.261091	0.615578	0.0355464	0.0607897	0.0496272	0.332055	0.00764237	0.0672986	0.0365753	0.0879553	0.001862	0.0343511	0.150181	0.213504	0.0985708	0.184526
Dimt1	-0.0319989	-0.0334855	0.0830713	0.351841	0.366635	0.333952	0.116858	0.0800576	0.0922275	0.179466	0.311765	0.595417	-0.0697255	0.044241	0.252059	0.601766	-0.0727399	-0.0828756	-0.00348636	-0.145137	-0.0446198	0.0998819	0.181661	0.190438	0.0984755	0.18463
Wdr55	-0.0596596	-0.0195235	-0.0520884	0.501197	0.371937	0.285089	0.116528	0.232612	0.0530604	0.350069	0.360597	0.633268	0.0937552	0.0278048	-0.166798	0.104803	-0.0754398	-0.0452295	-0.000147733	0.0383027	-0.121357	-0.0132037	0.169352	0.122789	0.0574782	0.184832
Usp31	0.0555427	-0.0528315	0.301931	0.460595	0.238738	0.324985	-0.0867301	-0.102854	-0.10253	0.0117595	0.529471	0.708042	-0.206968	-0.150091	0.34907	0.395028	0.0703184	0.119627	0.0384052	0.192744	-0.0678612	0.0167702	0.0635724	0.299906	0.09858	0.185307
Tnfrsf22	0.0722072	0.0967884	0.244346	0.357	0.243825	0.377755	-0.133712	-0.156417	0.140095	-0.16836	0.246872	0.655247	-0.31943	0.0718344	0.315767	0.374799	0.161691	0.29818	0.0464014	0.188017	-0.0751082	0.209471	-0.175259	-0.0770058	0.0639745	0.185609
Anxa2	0.465475	1.17802	-1.39375	-0.984624	-0.451006	0.185014	1.01994	0.290169	0.870558	1.14105	1.17703	1.29257	1.32764	0.322632	0.283463	0.517194	-1.04881	-1.01742	-0.0401702	-0.591822	0.229262	-0.0196828	-0.0813463	-0.0842068	0.196524	0.185742
Ehd4	0.023027	-0.0521477	-0.0650517	0.378922	0.141366	-0.00608429	0.144339	-0.14351	0.532044	0.753928	0.629004	0.775832	-0.102432	-0.433852	0.296635	0.627755	-0.213467	0.125152	0.25784	0.43367	0.314983	-0.284448	0.122606	0.0576266	0.173408	0.18607
Tcf19	-0.0102087	0.0976667	-0.236872	-0.667547	0.0319699	0.0315991	0.00467882	0.216455	0.975642	0.513776	-0.013492	1.18235	0.64649	0.427142	-0.168456	0.0378234	0.0226525	-0.0461367	-0.0859246	0.0694072	-0.00509939	0.0626244	-0.137554	0.314896	0.0853189	0.186672
Vdac1	-0.0451666	0.0170139	0.00552107	0.0664782	0.124399	0.0285719	0.0831453	0.117617	0.432093	0.506734	0.243909	0.624699	0.0407077	0.122546	-0.0615469	-0.0136303	0.176506	0.205031	0.150579	0.359013	0.121907	0.0587579	0.07518	0.14801	0.112269	0.186737
Mars	-0.0399901	0.00949829	-0.0959002	0.140667	0.312191	0.314718	-0.0804529	0.117634	0.0363678	0.459396	0.349946	0.853866	-0.0672156	-0.0186977	0.184265	0.385406	0.030693	-0.187114	-0.0849948	0.0968451	-0.0229902	-0.102476	0.106182	0.172155	0.0523418	0.186825
Ptpn12	0.0751141	-0.00244368	0.0636	0.113761	-0.0906566	-0.14581	-0.0967023	0.0442492	0.552708	0.943996	0.575141	0.728111	-0.0645894	-0.0215955	0.47069	0.815353	0.172322	0.0504224	0.010472	-0.0372765	-0.111881	-0.156813	-0.0866126	-0.086027	0.122467	0.187161
Mrpl42	-0.271216	0.0570341	-0.274889	0.0311745	0.0051211	-0.0549054	-0.101553	0.267457	0.442539	0.60949	0.207639	0.738568	0.0199306	-0.106744	-0.0676728	0.503036	-0.176783	0.0171856	0.169247	0.145937	-0.157248	-0.221758	-0.0167272	0.262856	-0.0184677	0.187444
Ncapg2							0.035442	-0.16234	0.961413	0.779567	0.373348	1.36537	0.719901	-0.00747947	0.0971956	-0.235107	0.715346	-0.00478945			0.0590679	-0.32728	0.497891	0.0917369	0.432451	0.18746
Nudcd1	-0.00291423	-0.291788	0.178597	0.22108	0.238204	0.0168237	0.0167023	0.221274	0.0505274	0.196793	0.308673	0.715852	-0.235523	0.114015	0.216108	0.559119	-0.0261545	0.0591782	-0.0021714	0.104073	-0.0788735	0.0874063	0.196812	0.249151	0.0716656	0.187748
1110065P20Rik	-0.0240684	-0.0189703	-0.299807	0.59442	0.135711	0.023873	0.498129	0.169366	0.377332	0.0214923	0.523697	0.744826	-0.38273	-0.0308754			0.207432	0.210648			0.0671774	0.0537121	0.133395	0.112815	0.123627	0.188131
Yars	-0.0573242	-0.0302814	-0.051766	0.126206	0.186728	0.288594	-0.130813	0.0112605	0.364435	0.640978	0.191171	0.590619	0.0505132	0.0988224	-0.0654179	0.25892	-0.00178865	-0.048362	-0.157857	0.0382897	0.10455	0.114309	0.110573	0.171979	0.0452502	0.188444
Tasp1	-0.228191	-0.228174	0.195659	0.162483	0.432307	0.37138	-0.0881263	0.0233771	0.105569	0.12128	0.0496268	0.686749	-0.0048793	0.0307428	0.0130809	0.256242	-0.0512444	-0.100562	0.122162	0.120153	-0.030609	0.353324	0.16686	0.464458	0.0568513	0.188454
Snrnp40	-0.0602157	0.0218172	0.0206521	0.145837	0.146975	0.0930267	0.0335705	0.145505	0.232938	0.449775	0.169403	0.6225	0.133336	0.0741258	-0.0136307	0.368413	0.0260318	0.00160002	0.0355087	0.0867975	0.0862601	0.00813199	0.219097	0.247131	0.0858272	0.188722
Ppil1	-0.202002	-0.142771	-0.470554	-0.28222	0.165011	0.235089	0.0146959	0.216763	0.451348	0.829613	0.47042	0.928113	0.244424	0.215215	0.0612642	0.441802	0.577836	0.0444304	0.371111	-0.236113	-0.0121061	-0.140248	0.0379214	0.156068	0.142447	0.188812
Cenpb	0.379525	0.663045	-0.191074	0.0645725	0.268996	0.416991	0.506956	0.436594	0.0396966	0.0676503	0.397701	0.357792	0.763402	0.540072	0.213279	0.0428217	-0.132059	-0.295207	-0.178328	-0.0779572	0.361316	0.303024	-0.239686	-0.251404	0.182477	0.189
Ywhae	-0.0229233	0.00134365	-0.0716303	0.0516797	0.242802	0.245959	0.0467837	0.085048	0.401251	0.507903	0.361121	0.704563	0.153112	0.0648411	0.32745	0.318864	0.0464565	0.0498425	-0.0962439	-0.0284175	0.033389	-0.0233513	0.13764	0.290818	0.129934	0.189091
Dpagt1	0.112614	0.111686	-0.099755	0.206884	0.601384	0.45212	0.0510303	0.0799924	-0.188303	0.0718889	0.569846	0.942367	0.141996	0.094287	0.323283	0.0555395	-0.206773	-0.14115	-0.0330796	0.159281	0.00990366	-0.0033544	0.147701	0.242094	0.119154	0.189303
Hnrnpa1	0.090707	0.00205939	0.281706	0.407003	0.328687	0.147062	-0.00947761	0.0729098	0.38084	0.619851	0.483366	0.606386	-0.290645	-0.22269	-0.0528926	0.366085	0.00904182	-0.104122	0.0568336	0.140809	-0.0331928	0.0192615	0.274218	0.218734	0.126599	0.189446
Psmg3	-0.0995635	0.0561302	0.0515522	0.552064	-0.0753846	0.000551601	-0.186913	0.180383	0.341751	0.418129	0.268411	0.760793	-0.0963738	0.0314638	-0.144155	0.295018	0.0196113	-0.0652974	-0.0824688	-0.0519059	0.0776326	-0.0600969	0.188011	0.158129	0.0218425	0.189613
Pdp1	0.0595157	0.0122929	0.0967561	0.233008	0.319095	0.248852	0.177709	0.204132	-0.0565703	-0.278447	0.383134	0.657638	0.27695	0.251727	-0.0822557	0.260166	-0.148345	-0.114724	0.0430927	0.14183	0.0592337	-0.0202121	0.43932	0.679193	0.130636	0.189621
Canx	-0.0363854	-0.0508193	-0.017762	0.17683	0.314612	0.351107	-0.0748131	-0.0524264	0.2552	0.506335	0.328737	0.775437	-0.0695767	-0.137881	0.154394	0.410773	-0.114125	0.0277692	-0.00419917	0.0661525	-0.0317524	-0.0685071	0.139609	0.272	0.0703282	0.189731
Hnrnpd	0.00260745	0.0364068	-0.0826067	0.180447	0.191998	0.285691	0.0507294	0.11094	0.115728	0.194193	0.395002	0.679483	0.147724	0.221027	0.154556	0.205062	-0.0338448	0.0116473	0.0637593	0.136042	0.112313	0.102701	0.0278112	0.115738	0.0954813	0.189948
Wdr77	-0.160062	-0.255461	0.282072	0.327126	0.367608	0.349061	-0.00172239	0.087625	0.0202994	0.285148	0.544724	0.790344	-0.131673	0.15342	0.302804	0.309817	0.0630604	-0.00741639	0.0876712	0.116616	0.0987461	-0.0333369	0.295489	0.163564	0.147418	0.190542
Pdf	-0.0398538	0.0289539	0.200173	0.125139	0.232761	0.480418	0.0780275	0.0183507	0.15631	0.22431	0.348355	0.718397	-0.0461158	0.121514	0.0848637	0.30214	0.0808663	0.00547168	0.196022	0.20823	-0.0204704	-0.112106	0.0530509	0.168993	0.110333	0.190818
Prdx1	-0.00424466	-0.0100381	0.234928	0.365898	0.192076	-0.0227467	0.0184267	0.19526	0.132275	0.159844	0.332956	0.882349	0.0655745	-0.141415	0.0103001	0.303604	0.0899455	0.052169	0.104397	0.23664	0.102633	-0.0630912	0.255806	0.33552	0.127923	0.191166
Clns1a	0.10317	0.00768158	-0.0942402	0.102852	0.397209	0.195052	0.096837	0.293609	0.182799	0.179011	0.453553	0.603833	0.113684	0.0971323	0.083524	0.2584	0.129792	0.115261	-0.0574848	0.0656004	0.12796	0.0836571	0.186779	0.309467	0.143632	0.19263
Caprin1	0.0234791	0.00844339	0.123804	0.276845	0.394518	0.458778	-0.115517	-0.0371509	0.26721	0.371831	0.293398	0.627922	0.0742932	0.0699615	0.233477	0.301529	0.148102	0.0819546	0.127224	0.0504308	-0.041337	-0.0495564	0.109671	0.158551	0.136527	0.193295
Socs3	0.0512786	-0.325769	-0.194847	-0.0948685	1.51511	1.84561	-0.173179	-0.406576	-0.0537894	0.126896	0.0317148	0.540835	-0.0835269	-0.232807	0.30217	1.18113	-0.42467	-0.804304	-0.0226033	0.106768	-0.269384	-0.147517	-0.143609	0.537045	0.0445556	0.19387
Mcm5	-0.160882	-0.258385	0.0996897	-0.0117251	-0.0878522	-0.125976	-0.0592775	-0.232614	1.02422	1.21563	0.775658	1.98627	0.1404	-0.106684	0.140579	0.314578	-0.105985	-0.141375	-0.126133	-0.104307	-0.0855132	-0.405723	0.138452	0.200309	0.141113	0.194167
Mydgf	0.0243616	0.0611981	-0.154204	0.0605911	0.266775	0.268313	0.0553616	0.136381	0.324111	0.358271	0.386276	0.73439	0.0212821	-0.0919828	0.218338	0.39458	0.0387374	-0.0108192	0.0501762	0.200053	0.0731849	0.00206908	-0.0345356	0.222193	0.105822	0.194603
Phgdh	-0.258008	-0.282817	0.154636	0.552148	0.0147618	0.0809618	-0.176927	-0.0628742	0.630601	0.601234	0.560167	1.00581	-0.0607375	-0.222992	0.257852	0.290936	0.245516	0.089166	0.143116	0.116541	-0.166268	-0.26028	0.376736	0.431591	0.143454	0.194952
Pdap1	-0.0119292	0.0291792	-0.0134435	0.255612	0.23082	0.240127	0.0852321	0.00387985	0.434715	0.455125	0.370054	0.724926	0.0311254	-0.0790283	0.202337	0.250636	-0.00631297	0.0358181	0.0135199	0.0853523	0.11355	0.0409416	0.0972605	0.300538	0.128911	0.195259
Ntmt1	-0.0309261	0.103197	0.0206115	-0.0764407	0.557927	0.415305	-0.222377	-0.0996763	-0.0325652	0.527919	0.445696	0.734564	0.105109	0.375465	0.173952	0.270298	-0.0867344	-0.0158343	-0.0782795	0.0380244	-0.0385306	-0.168131	-0.0354675	0.242471	0.0648679	0.195597
Fastkd2	0.211353	-0.0695584	-0.215939	0.101957	0.187021	0.149515	-0.0234367	0.15974	0.0950184	0.319489	0.262947	0.748351	-0.187667	0.016911	-0.0380868	0.591935	-0.0945111	-0.0624317	-0.232441	-0.238468	-0.0707867	0.161705	0.251099	0.468969	0.0120476	0.195676
Memo1	-0.252011	-0.209235	-0.264149	0.104139	0.0526063	0.211353	-0.0618701	0.039785	0.409655	0.567367	0.380805	0.740015	-0.233429	0.1001	-0.0464659	0.204939	0.124621	0.0496907	0.00770526	0.305667	0.0726883	-0.0823999	0.331252	0.318397	0.0434506	0.195818
Rrm2			-1.04318	-0.688126	0.529244	0.528332	-0.180441	-0.660696	1.36867	1.76849	0.38665	0.918119	1.0773	0.0307288	0.145118	-0.156685	0.064979	0.252106	-0.857649	-0.272794	0.112638	-0.314344	0.290756	0.749223	0.17219	0.19585
Hars	-0.0775307	0.0147469	-0.012472	0.243272	0.237698	0.318472	-0.0247676	0.069862	0.236034	0.263193	0.335885	0.6976	0.0376804	0.0202187	0.251131	0.434487	-0.0937752	-0.077781	-0.0238629	0.110747	0.0526671	0.0713381	0.13522	0.191677	0.0878256	0.196486
Mrpl47	0.0926477	-0.165431	0.15701	0.166877	-0.101889	-0.240023	-0.0330198	0.480584	0.036647	0.201446	0.224606	0.791654	0.300686	0.137288	0.0661635	0.17575	-0.00369871	-0.00754728	-0.105683	-0.00160828	0.337662	0.306922	0.2554	0.514243	0.102211	0.19668
Slc25a32	0.0227862	0.0658822	-0.0163296	0.323906	0.249911	0.289629	-0.185616	0.0047312	0.234544	0.602358	0.0994006	0.586189	0.142683	0.150847	0.0673494	0.236224	0.0618738	0.0186359	-0.0373576	-0.0364227	0.0579579	0.0932265	-0.126385	0.0342093	0.0475681	0.197451
Iars	-0.0191	-0.0924847	0.0219261	0.191737	0.285056	0.311602	-0.204665	-0.129919	0.0607888	0.422683	0.571807	0.850505	-0.053824	-0.0259837	0.240814	0.389653	0.12005	0.00347734	-0.081062	0.200766	-0.0143953	-0.0486524	0.163263	0.297997	0.0908882	0.197615
Pole3	0.0293653	0.0258403	-0.107922	0.323811	0.129422	-0.171889	-0.0503683	0.0531632	0.384692	0.281819	0.527578	1.03872	0.144014	0.0409509	0.0570654	0.40133	-0.0240793	-0.151012	-0.0874037	-0.0649308	0.377081	0.34065	0.114744	0.262151	0.124516	0.198384
Psmc4	-0.145725	0.0124891	0.0664764	0.164426	0.191398	0.361217	-0.000343607	0.118943	0.231405	0.438392	0.280479	0.665519	0.102905	0.0311875	0.15591	0.300072	-0.135923	-0.0160308	-0.000121739	0.169404	0.0659592	-0.036014	0.170115	0.172866	0.0818778	0.198539
D830031N03Rik			0.778641	1.05998	-0.612875	-0.650523	-0.557969	-0.0323957	0.46932	1.2975	-0.00160741	0.58333	-0.113197	-0.363527	0.150927	0.572298	-0.381474	-0.377991	0.19054	0.894215	-0.357556	-0.834027	-0.450953	0.0413694	-0.0805638	0.199111
Nrm	0.0388639	0.318001	-0.239858	-0.396537	0.108923	0.171223	0.297082	0.586293	0.327656	0.50429	0.237365	0.667528	0.372608	0.556859	0.219179	0.325409	0.042414	0.164434	-0.0719318	-0.305664	0.211612	0.0991747	-0.236902	-0.287905	0.108918	0.200259
Ndufc2	-0.108107	-0.0577912	-0.183486	0.12549	0.106591	-0.0547297	0.0792651	0.335137	0.578636	0.617746	0.257611	0.687264	-0.0588649	-0.0900626	-0.508881	0.023101	0.0284074	0.240195	0.0148088	0.169604	0.101764	0.0769179	0.110009	0.341808	0.0348128	0.201223
Dbi	-0.0779315	0.0707441	0.0771985	0.17266	0.140495	0.180165	-0.286951	-0.0941682	0.454271	0.452415	0.207308	1.10782	-0.0923709	-0.430346	-0.097441	0.433242	0.224442	-0.0299615	-0.0323767	0.222719	0.149636	-0.084453	0.393783	0.417791	0.0883386	0.201552
Agpat3	-0.087906	0.053704	0.149575	0.146648	0.0593991	0.160748	-0.145385	-0.14296	0.612634	0.835262	0.285989	0.500056	-0.0409683	-0.0550281	0.0441624	0.239251	-0.0407646	-0.14722	0.406974	0.415552	-0.132445	-0.122417	0.48502	0.53833	0.133024	0.201827
Hmgcr	0.127326	0.0296472	0.0713667	0.152155	0.416757	0.520165	-0.0288663	-0.187482	0.41406	0.510072	0.120817	0.879768	0.0818231	-0.0895119	-0.120843	0.112331	-0.110606	-0.175356	-0.258917	0.0737743	0.112292	0.164248	0.311658	0.435959	0.0947389	0.202148
Ccdc124	-0.0744654	0.151726	-0.421199	0.180355	-0.0260362	0.186557	0.0793556	0.139206	0.358147	0.602985	0.152448	0.599297	0.183424	0.0370676	0.0815307	0.316716	0.0698212	0.0437163	0.16194	0.13686	0.00401873	-0.0966383	-0.0938839	0.128959	0.0395917	0.202234
Msto1	-0.0467547	0.182592	0.0905099	0.136573	0.356798	0.224049	0.0180462	0.115163	0.07418	0.236449	0.295009	0.629394	0.121379	0.111021	0.273724	0.533944	-0.0393132	-0.138473	0.0431979	0.196114	0.0300156	-0.088392	0.251656	0.295127	0.122371	0.202797
Wdr76	0.0110849	0.0337489	0.00614933	-0.0478036	0.00421341	0.262368	-0.146771	0.0566585	0.0499669	0.0845516	0.13044	0.681608	0.43562	0.294551	0.207907	0.329958	0.210209	0.235346	0.270291	0.106116	-0.0417078	0.11024	-0.0786805	0.289711	0.0882269	0.203088
Atp5l	-0.0482512	0.195281	-0.121487	0.0867156	-0.0727779	-0.189041	0.0185566	0.38222	0.587661	0.55071	0.0798957	0.581278	0.0395668	-0.0138754	-0.103238	0.208279	0.00232385	0.136814	-0.000839381	0.0781206	0.106053	0.0651007	0.19133	0.36015	0.0565662	0.203479
Gapdh	-0.0348928	0.145764	-0.105853	0.245776	0.0855866	0.0388998	-0.0495857	0.0600491	0.696181	0.817168	0.218128	0.744743	0.087725	-0.0400639	-0.0745131	0.083872	-0.0146934	0.0123956	0.135926	0.181462	-0.0102251	-0.141001	0.158075	0.294906	0.0909883	0.203664
Hn1l	-0.00301847	0.0171452	0.184722	0.345859	0.0809742	0.333946	-0.227211	-0.141645	0.336934	0.466688	0.512378	0.886638	-0.032401	-0.247542	0.423593	0.648126	-0.0140831	0.0747438	0.041709	0.0982211	-0.124997	-0.191434	0.0422088	0.153758	0.101734	0.203709
Orc6	-0.188	-0.223233	0.103694	0.0748007	-0.0584112	0.291011	0.0629628	0.0665366	0.417972	0.296185	0.429456	1.19009	0.0931665	-0.0438385	0.100089	0.393453	0.0272026	-0.131597	-0.109112	-0.0758479	0.189616	0.144035	0.412089	0.482313	0.123394	0.205326
Pfdn1	0.108763	0.119773	-0.274744	-0.111082	-0.0712828	-0.0475523	-0.0483893	0.089175	0.862455	0.647827	0.419217	0.712149	-0.00990512	-0.151445	-0.0468011	0.499214	0.104438	0.00981734	0.0181642	0.0724258	0.20716	0.10467	0.144985	0.522058	0.117838	0.205586
Gps1	-0.196574	-0.0902628	0.098763	0.387754	0.298151	0.375012	0.118102	0.160943	0.145638	0.371118	0.426306	0.652837	-0.178957	0.0168335	0.127	0.367712	-0.137289	-0.161752	0.0113986	0.231716	0.0433294	-0.0703574	0.21968	0.226638	0.0812958	0.205683
Pole	-0.0775159	-0.187864	0.448679	0.717525	0.143727	0.000582928	-0.0883711	-0.0759288	0.599123	0.733094	0.713528	1.73718	0.319616	0.0111752	0.451014	0.233576	0.22543	-0.110809	0.182254	-0.0636967	-0.0477856	-0.446124	0.0854623	-0.0629248	0.246263	0.207149
Orc2	0.0765985	0.0201555	0.19621	0.379982	0.156028	0.23458	-0.0484967	0.114035	0.0603702	0.318876	0.238112	0.615735	-0.122847	0.0969232	0.0455315	0.362846	0.110265	-0.00304732	0.062733	0.0739285	0.0432841	0.110319	0.103719	0.165668	0.0767923	0.2075
Rnf126	0.0199385	-0.00435034	-0.0154905	0.130871	0.4481	0.532503	0.0628734	0.0320995	0.160723	0.269763	0.44007	0.621307	-0.0621144	0.0490732	0.34824	0.522181	-0.00780224	0.0409501	-0.0353148	0.169786	-0.0261051	-0.0751514	0.191572	0.201929	0.127058	0.20758
Farsb	-0.127088	-0.0339278	-0.00433919	0.130789	0.417814	0.27871	0.0260286	0.174711	0.205324	0.315568	0.3538	0.832854	-0.0756273	0.0274407	0.104372	0.579247	0.0462058	-0.0336291	0.108633	0.0325103	-0.0163229	-0.0187151	0.171279	0.205544	0.10084	0.207592
Nans	-0.0794651	-0.00911527	-0.104139	-0.0103982	0.0530339	0.282693	0.0325943	0.086697	0.340578	0.426006	0.313937	0.598966	0.0595893	-0.0225865	0.100544	0.403899	0.0251525	0.131243	0.204274	0.217431	0.0628321	0.0297355	0.12757	0.360744	0.0947083	0.207943
Nap1l1	0.0779829	0.0619686	0.498768	0.865139	0.0603557	-0.0689193	0.0224687	0.157271	0.251181	0.399911	0.369837	0.6195	-0.0412268	-0.0407184	0.156936	0.0517414	0.227299	0.109699	0.159327	0.266168	-0.0128825	-0.157768	0.172235	0.237366	0.161857	0.208447
Kpna2	-0.186034	-0.312627	0.188424	0.632207	0.597589	0.560419	0.00342973	-0.169303	0.367502	0.504465	0.434516	0.885354	0.206738	-0.142074	0.288269	0.335198	0.00870526	-0.201895	0.199518	0.366165	0.0740797	-0.262059	0.239381	0.320011	0.201843	0.209655
Gfer	-0.130685	0.0406617	-0.052193	0.233899	0.131745	0.446073	0.215458	0.208709	0.304953	0.317825	0.397035	0.69642	0.1936	-0.205743	0.327207	0.413762	-0.0530951	-0.0986619	0.237854	0.0708271	0.170091	0.141226	0.274555	0.255422	0.168044	0.210035
Ddx39	-0.0541418	-0.129976	-0.123798	0.0818199	0.254194	0.284624	0.133235	0.131946	0.277658	0.448145	0.460596	0.84932	0.121139	0.178583	0.0111136	0.488846	0.0183659	-0.0590819	0.048241	0.0577025	0.00545487	0.0336269	0.178475	0.158779	0.110878	0.210361
Grpel1	-0.149725	0.079832	-0.0930691	0.269641	0.308721	0.180955	0.0486597	0.112599	0.163658	0.30816	0.282029	0.671887	0.13126	0.0811983	0.0265688	0.463428	0.0468911	0.0677518	-0.136841	-0.076364	0.0634704	0.129732	0.20067	0.237223	0.0743578	0.210504
Nup62	0.024226	0.130258	0.0840832	0.214008	0.222278	0.467737	0.0788454	0.123329	0.493588	0.530717	0.436938	0.736403	0.148612	0.109924	0.190029	0.185556	-0.0107918	-0.0233503	0.0249694	0.0817746	-0.124539	-0.133293	0.134088	0.10447	0.14186	0.210628
Ndufa4	-0.0172679	0.00129118	-0.136644	0.0545032	-0.00823264	-0.0592598	0.0019346	0.285176	0.454684	0.550916	0.145356	0.70227	-0.0763237	-0.166495	0.00848944	0.398846	0.031019	0.029557	-0.00646614	0.248983	0.168381	0.0146126	0.231776	0.472775	0.0663922	0.211098
Eif4ebp1	-0.164949	0.00632115	-0.313363	-0.413068	-0.176491	-0.0518088	0.414041	0.374712	0.150136	-0.223615	0.663342	0.72292	0.222694	0.311207	0.344451	0.626779	-0.0160398	0.0996661	0.149242	0.18733	0.0676708	0.265374	0.508578	0.643049	0.154109	0.212406
Hdac6	0.152501	-0.277834	-0.0918145	0.0458869	0.776526	0.652161	-0.160079	-0.0166	0.480096	0.157252	0.494249	0.610413	0.0538148	0.254546	0.150437	0.203032	-0.55181	-0.387778	0.0529579	0.140412	0.346331	0.495813	0.565589	0.679486	0.189067	0.213066
Nufip1	0.00180657	-0.0454908	-0.0190453	0.129131	0.253295	0.265194	0.00985968	0.250117	0.205955	0.599143	0.335895	0.756095	-0.0195875	0.133458	0.302125	0.30159	0.0697459	-0.0483258	-0.00313959	0.0167303	-0.110274	-0.0256485	0.116332	0.226288	0.0952474	0.21319
Papd7	-0.127835	-0.0210764	0.182907	0.29262	0.36193	0.643583	0.0139422	-0.074697	0.3073	0.169811	0.377304	0.628899	-0.073256	-0.0108325	0.310609	0.484049	0.144472	0.22217	0.0616806	0.0547172	-0.289323	0.0102085	0.0482693	0.166812	0.109833	0.213855
Rfc4	0.228969	-0.0702077	0.206723	0.12165	-0.449375	-0.572389	0.0953109	0.275806	1.00701	0.638378	0.501378	1.25801	-0.0465912	-0.0300447	-0.406912	0.12743	0.373662	0.466766			0.343997	-0.0105066	0.359159	0.157963	0.201212	0.214805
Cox6a1	-0.147443	0.0572763	-0.156054	0.0675601	0.0997767	0.0756506	0.0942903	0.166889	0.504266	0.51691	0.377963	0.714138	0.16767	-0.0260311	-0.0247999	0.419755	-0.00787496	0.1166	-0.0409773	0.272368	0.04476	-0.0922169	0.15644	0.293543	0.0890014	0.215204
Cfl1	-0.114908	0.0244223	-0.0938058	0.0723428	0.157872	0.0877431	0.0667684	0.183129	0.3874	0.555579	0.11323	0.586827	0.232249	0.129039	0.0121962	0.429088	0.0509805	0.0421849	0.109165	0.241402	0.125215	0.0770257	0.0362261	0.157018	0.0902157	0.215483
Gas5	0.117367	-0.11515	0.414647	0.535084	0.288591	0.131348	0.104861	0.186321	0.0898279	0.270614	0.287975	0.611388	-0.0986352	0.071795	0.130715	0.543102	0.338421	-0.136301	0.381793	0.166683	-0.0692831	0.0147872	0.318533	0.312548	0.192068	0.216018
Bcs1l	0.0323407	0.19556	-0.188325	-0.0163233	0.159668	0.224922	0.15645	0.205095	0.296571	0.607371	0.224104	0.78509	-0.158902	0.271018	0.300527	0.367842	-0.135475	-0.0964536	0.0369541	-0.163791	0.209833	0.302656	0.0713206	-0.0844291	0.0837556	0.216546
Nup188	0.116346	0.111907	0.15756	0.290245	0.324951	0.368108	-0.0308337	-0.000461168	0.0970297	0.302131	0.401855	0.701881	0.191812	0.206005	0.291948	0.40318	-0.0919401	-0.0475831	-0.0542736	0.0537715	-0.0247735	-0.00609996	0.0697634	0.215501	0.120787	0.216549
Mdh2	-0.078929	0.0626287	-0.0647443	0.131528	0.261671	0.357878	0.00621811	0.101563	0.450012	0.454306	0.236142	0.629819	0.0974286	0.0674261	-0.0262303	0.285392	0.0725647	0.118023	0.0386376	0.117951	0.0467727	0.0138966	0.111804	0.260503	0.0959456	0.216743
Naa15	0.0520498	0.0729173	0.0739707	0.298636	0.267861	0.285547	-0.157021	0.045048	0.193283	0.340367	0.366867	0.697342	0.0475367	0.148827	0.203781	0.228927	0.0499237	0.0550812	0.0173223	0.00921143	-0.00313528	0.0832627	0.169504	0.337266	0.106829	0.216869
Xpot	0.0368598	0.00921917	0.0913424	0.437098	0.373909	0.398424	-0.0777459	-0.0993246	0.15482	0.411856	0.531801	0.770916	-0.0131015	-0.0328481	0.283072	0.285841	0.210936	0.202488	0.0536165	0.149708	-0.0819298	-0.0947826	0.154501	0.168553	0.143173	0.217262
Hsd17b12	0.0833335	0.0665994	0.0625157	0.37356	0.277096	0.182401	0.0427253	0.122218	0.0357649	0.169866	0.148734	0.703127	-0.0991993	-0.104088	0.195952	0.610583	-0.0587051	-0.157862	-0.0511378	0.232041	0.0647975	-0.0505211	0.196305	0.463761	0.0748485	0.21764
Rsl24d1	-0.0236018	-0.0671354	-0.198946	0.355927	0.266393	0.229082	-0.0147427	0.0680234	0.260837	0.44495	0.396345	0.685654	0.0110994	0.0321979	0.153499	0.360536	0.0124147	0.0238198	0.108201	0.233371	0.0266035	-0.0427381	0.298667	0.2905	0.108064	0.217849
Pcyt2	0.123589	0.0931367	-0.0480124	0.263681	0.33433	0.454629	0.0953331	-0.00273337	-0.120492	0.101148	0.299115	0.582826	0.145451	0.125105	0.224289	0.368276	-0.105106	-0.0715183	-0.020506	0.241121	0.190433	0.25155	0.185745	0.21039	0.108681	0.218134
Igf2r	0.138233	0.135658	-0.0806321	0.0682975	0.199376	0.452488	0.16643	0.176845	0.110469	0.410891	0.471063	0.712034	0.12644	0.0792082	0.4583	0.332099	0.164568	0.0792428	0.0759846	-0.00617354	0.203142	0.264074	0.152459	-0.0836599	0.182153	0.218417
Cbx5	0.208222	-0.0890028	0.245707	0.400884	0.28389	0.395814	-0.210679	-0.183797	0.131181	0.453353	0.400908	0.962151	-0.0578103	-0.114752	0.186247	0.376387	0.0867524	0.0327481	0.148461	0.118846	0.0167726	-0.00992257	0.213444	0.28133	0.137758	0.21867
Nup93	0.0484095	-0.0767206	-0.031919	0.166769	0.462422	0.39627	0.0459179	-0.0427253	0.196344	0.39104	0.491005	0.729865	0.0633679	0.0313807	0.263763	0.47317	0.0582956	-0.0139741	0.0949891	0.190351	0.0745258	-0.0419234	0.287937	0.421524	0.171255	0.218752
Cycs	-0.219398	-0.203064	-0.0686655	0.102762	0.229972	0.0733588	-0.114161	0.348309	0.470161	0.660351	0.338028	0.913767	-0.122815	-0.0701561	0.0875697	0.219841	0.037835	0.106581	-0.0913057	0.0947246	-0.0478394	-0.0779014	0.242389	0.460633	0.0618143	0.2191
Ndufa2	0.0212728	0.148213	-0.114056	0.260864	-0.140175	-0.0292294	0.0636862	0.388905	0.457892	0.332316	0.25237	0.607156	-0.0572034	0.0217448	-0.124244	0.188466	0.137992	0.184064	0.0923291	0.231266	0.18648	0.104822	0.169995	0.192673	0.0788617	0.219272
BC048403	0.145695	0.161821	-0.0900001	0.259902	0.586844	0.475033	0.0467316	0.157194	-0.0131201	0.0284277	0.502127	0.757551	0.110584	0.339111	0.370916	0.658546	-0.122692	-0.292745	-0.0727699	0.123983	0.0878898	-0.0470122	-0.118889	0.0128764	0.119443	0.219557
Hnrnpr	0.0399488	0.0219308	0.0315613	0.265505	0.399908	0.362816	0.0060859	0.109762	0.232742	0.513983	0.341673	0.685053	0.00574255	0.0764257	0.252092	0.174829	0.0441684	0.0118286	0.0473255	0.196079	0.101946	0.0418147	0.179656	0.176752	0.140237	0.219732
Cyc1	-0.104547	0.00971065	-0.203836	0.0495841	0.212943	0.498431	0.065204	0.117258	0.117461	0.2648	0.370517	0.590005	-0.0295289	0.130902	0.106765	0.408166	-0.0718806	-0.0386219	0.125069	0.276915	0.0907899	0.0919302	0.248653	0.244466	0.0773008	0.220295
Tysnd1	-0.0238837	0.108854	-0.465419	-0.0863002	0.20749	0.418505	0.0755179	0.0101616	0.194788	0.612508	0.456784	0.653758	0.256788	0.268657	0.116766	0.381332	-0.133325	0.106508	-0.0739454	0.181972	-0.138141	-0.10471	0.071324	0.0935438	0.0453953	0.220399
Alyref	-0.0746303	0.0431173	-0.501834	-0.0976761	0.229209	0.311383	0.2407	0.190252	0.359133	0.445839	0.380109	0.88888	0.195078	0.150609	0.0576644	0.236099	0.013848	0.204606	0.056326	0.105477	0.0295295	-0.0825995	0.140228	0.251634	0.0937801	0.220635
Stra13	-0.091335	0.0475791	-0.3894	0.205795	0.207688	0.31575	-0.0497434	0.101999	0.170645	0.479435	0.224395	0.719262	0.0380345	0.0718525	-0.0244177	0.446106	-0.226378	-0.191529	-0.116591	0.120989	0.356183	0.12418	0.354705	0.209889	0.0378155	0.220942
Ldha	-0.12336	-0.0514427	0.00823289	0.193642	0.395721	0.448396	-0.102773	-0.0328445	0.563066	0.700488	0.307295	0.738353	0.0966138	0.037843	0.16747	0.525554	0.0144633	0.0297093	-0.0384591	-0.0753076	0.00590138	-0.040181	0.0661327	0.179508	0.113359	0.221143
Dhx37	0.119271	0.0643477	0.0880753	0.214505	0.309533	0.220929	-0.0865557	0.0613968	0.10742	0.488885	0.434315	0.615749	0.0752563	0.179751	0.270212	0.218045	0.066448	0.0938649	0.136377	0.207523	-0.00241829	0.1085	0.140225	0.181953	0.13818	0.221288
Ndufv1	-0.106569	0.0782748	-0.0964909	0.0925257	0.129479	0.24878	0.129591	0.233312	0.401309	0.542728	0.261254	0.593885	0.10533	0.208475	0.0885454	0.269411	-0.117248	-0.075575	0.0513842	0.173678	0.0218518	0.0531043	0.14248	0.241937	0.084243	0.221711
Anks1	0.119898	0.0842883	0.214065	0.330889	0.297983	0.354163	-0.0219824	-0.107692	0.201403	0.467477	0.461619	0.632232	0.106547	-0.050456	0.292793	0.377563	0.00582539	0.0341839	0.156531	0.255261	-0.0944628	-0.0690839	0.207502	0.361282	0.16231	0.222509
Ndufb7	-0.158582	0.0897513	-0.24018	-0.0179839	0.0332877	-0.0245252	0.0849439	0.306197	0.403553	0.361903	0.1807	0.652798	0.0589344	-0.096031	0.0177545	0.590742	0.0740035	0.176314	-0.073923	0.245794	0.249357	0.132698	0.121056	0.254957	0.0625754	0.222718
Tars	0.00845759	-0.0278987	0.148167	0.258525	0.292295	0.319542	0.0192835	0.1307	0.121661	0.259593	0.336168	0.6268	0.153306	0.12537	0.0921248	0.398888	0.0702666	0.0409059	0.11068	0.185758	0.158603	0.0858673	0.270062	0.272234	0.148423	0.223024
Erap1	-0.00320268	-0.136063	0.0326719	0.174646	0.525786	0.617838	-0.109758	0.0887372	0.150936	0.468351	0.21864	0.861256	-0.220371	-0.12412	0.175148	0.536369	0.00789129	-0.000641239	0.0649052	0.0393418	-0.0136914	-0.0526451	0.100213	0.20608	0.0774306	0.223263
Cdv3	-0.0473165	0.0114077	0.173133	0.458095	0.180742	0.213144	-0.00253924	-0.0681252	0.40927	0.503167	0.479653	0.625288	0.0441111	0.0600309	0.30944	0.22536	0.247528	0.251979	0.234371	0.355154	-0.132265	-0.0479688	0.0762533	0.100079	0.164365	0.223968
Ccnd3	-0.0307571	0.113763	-0.33816	-0.448402	-0.0345961	0.129906	0.00599737	0.131665	0.690797	0.723543	0.00975167	0.757424	0.343524	0.414307	0.0279093	0.46481	0.0317177	0.00430629	0.00507679	-0.0319178	0.112125	0.286144	-0.0971221	0.144502	0.0605219	0.224171
Kpnb1	-0.0416697	-0.00198469	0.105805	0.251022	0.395422	0.459782	-0.0608925	-0.00946542	0.291784	0.488373	0.344289	0.687564	0.0443975	0.0691323	0.275036	0.429278	0.119778	0.0201548	0.0374102	0.0357381	-0.0495757	0.0341357	0.160762	0.231617	0.135212	0.224612
Tmem256	0.275707	0.225761	-0.119996	0.260561	0.178104	0.18598	-0.0762755	0.314699	1.01121	0.852337	0.19374	0.79482	0.237001	0.0439067	-0.435647	0.57246	0.103311	-0.264245	0.040074	-0.557657	0.246052	0.0143409	0.311486	0.253074	0.163731	0.22467
Psmg1	-0.0596564	-0.0257831	0.273653	0.27653	0.530667	0.571518	0.0196013	0.109368	0.281945	0.624939	0.330095	0.72598	-0.0535133	-0.0672489	-0.491618	0.117388	0.0812923	-0.0394922	-0.024849	0.0439308	0.0754781	0.127354	0.0716844	0.234785	0.0862316	0.224939
Usmg5	-0.112433	-0.0829526	-0.164302	0.185031	-0.0982254	-0.102745	-0.164563	0.176069	0.524873	0.897115	0.156649	0.66429	0.0630746	-0.175562	-0.189165	0.300177	0.100499	0.10642	-0.0210637	0.288225	0.189221	-0.167751	0.355657	0.615076	0.0533517	0.225283
Yars2	-0.317019	-0.0635933	-0.0210197	0.268422	0.253153	0.215079	0.0933185	0.183114	0.395602	0.707478	0.491004	0.83533	0.0633468	0.0259023	-0.0198428	0.364253	0.0577252	-0.0332607	0.225843	0.154835	-0.165241	-0.111734	0.0323343	0.160928	0.090767	0.225563
Nxpe3	0.159294	0.339595	0.781179	1.14189	0.791189	0.914744	-0.0161439	-0.0638303	-0.0290508	-0.0941847	0.115836	-0.00847194	0.0229711	-0.143903	0.0662113	-0.197085	0.18511	-0.03373	0.254917	0.437564	0.00631342	0.193016	-0.114376	0.221987	0.185287	0.225633
Psmd6	-0.00611559	0.100412	-0.0450634	0.0750378	0.219799	0.322115	0.0384548	0.2146	0.149087	0.323386	0.279362	0.737452	0.125576	0.0424742	-0.0403519	0.405994	0.136503	-0.0191422	0.112359	0.167004	0.120365	0.174045	0.117241	0.164576	0.100601	0.225663
Tmem55b	-0.031	-0.0199427	0.0827168	0.183167	0.523562	0.511766	0.104224	0.0522853	0.0570713	0.141286	0.513802	0.767269	0.0536661	0.152189	0.240857	0.496351	0.0159362	-0.0950741	-0.067729	0.109079	0.00351336	0.0834816	0.1823	0.328285	0.13991	0.225845
Samd1	0.09558	0.142575	0.240235	0.619341	0.335204	0.438083	0.132642	-0.150045	0.0385231	0.611023	0.526999	0.634992	0.154482	0.0132335	0.130833	-0.139053	-0.0167361	0.210971	-0.0195544	0.46466	-0.264207	-0.184904	-0.00287013	0.0553882	0.112594	0.226355
Enoph1	0.0807151	0.0983234	-0.145744	0.334568	0.258037	0.262609	-0.0609937	0.00879988	0.261211	0.47901	0.356928	0.60483	-0.12498	-0.0720129	-0.0286954	0.520596	0.0434297	0.109332	-0.175656	-0.0309764	-0.00436093	6.58895e-05	-0.0389885	0.402868	0.0350752	0.226501
Fam60a	0.0157942	-0.0306262	-0.0278144	0.364181	0.41645	0.353069	-0.0179547	0.088929	0.103748	0.192689	0.481848	0.815461	-0.00587299	0.144396	0.351898	0.258029	0.0712481	0.0742527	0.163507	0.182328	-0.111389	-0.0143268	0.196623	0.294258	0.136507	0.226887
9130401M01Rik	-0.079959	0.0376393	0.0148394	0.262377	0.112738	0.398175	0.116689	-0.00596814	-0.0293062	0.294116	0.467146	0.860488	0.0194325	0.00472366	0.0296055	0.254934	0.12663	-0.0961386	0.0640538	0.203369	0.00425099	0.0533624	0.283875	0.456199	0.0941662	0.22694
Psmd1	0.113548	0.128726	0.0271938	0.203567	0.251467	0.38525	0.0116428	0.117214	0.323331	0.530246	0.31182	0.59341	0.0759347	0.0153239	0.0534236	0.22201	0.0313594	-0.0136245	0.0775992	0.167115	0.0836666	0.0173278	0.105175	0.3575	0.12218	0.227005
Adsl	-0.0787604	-0.0201506	0.034946	0.295881	0.309841	0.282149	0.070005	0.208924	0.219143	0.504	0.469551	0.708685	0.092498	0.179312	0.188443	0.190303	0.00876918	0.050011	-0.0338997	0.0953233	0.0999888	0.00286476	0.0233513	0.228476	0.11699	0.227148
Ndufs6	-0.150208	-0.0276762	-0.286658	0.094814	-0.051646	0.235944	0.064818	0.404684	0.394351	0.76772	0.206783	0.733346	0.0282076	-0.0323611	-0.287095	0.10874	-0.0214797	0.0723716	-0.0593598	0.119366	0.242531	-0.0471121	0.241386	0.300009	0.0268025	0.227487
Timm17a	-0.00671026	0.0716921	-0.446761	-0.00461296	0.174767	0.188635	0.111354	0.335451	0.384018	0.390956	0.409108	0.846209	0.177204	-0.039392	0.119332	0.440081	-0.0517576	-0.0845312	-0.0172185	0.107024	-0.000119756	0.104775	0.0272877	0.376768	0.0733753	0.227755
Atp5j2	0.0177839	0.180045	-0.0531283	0.0855356	0.113105	0.0252006	0.0309836	0.272872	0.461901	0.366875	0.310719	0.84078	-0.037916	-0.130146	-0.00259216	0.348792	0.0413666	0.108731	0.00536877	0.170229	0.175204	0.087632	0.188349	0.379258	0.104262	0.227984
Pold2	0.039922	0.147255	0.0961872	0.399344	0.314138	0.279934	0.14256	0.101316	0.346251	0.355539	0.422772	0.772324	-0.0400019	-0.00536391	0.0909049	0.0960671	0.163673	0.13229	0.0786973	0.117079	0.0984169	0.159681	-0.00144831	0.182015	0.146006	0.228123
Cdc34	-0.132722	-0.0161126	-0.313199	0.0136491	0.242055	0.226093	-0.0183647	0.165672	0.542376	0.804959	0.0953832	0.667043	0.259164	0.174714	0.0529836	0.448455	-0.00927832	0.0855003	-0.102985	0.0954477	0.053226	-0.00411937	-0.0082478	0.0843123	0.0550326	0.228801
Kpna1	0.0339836	0.00759799	0.433739	0.629968	0.244216	0.374372	-0.0649661	-0.0683796	0.0713242	0.252942	0.352082	0.613336	-0.0907475	-0.09456	0.127785	0.174302	0.13341	0.147624	0.249767	0.295789	0.0125231	-0.0253873	0.299216	0.441054	0.150194	0.229055
Commd1	-0.0893732	0.104345	0.0205419	0.0093875	-0.14285	-0.207741	-0.113371	-0.0267343	0.439495	0.977109	0.337999	0.761392	0.0973423	-0.295146	0.173281	0.300794	0.150418	0.109132	0.358432	0.40376	0.310873	0.148244	0.156661	0.464426	0.141621	0.229081
Cuta	-0.160221	0.0555489	-0.361375	-0.135441	0.0834176	-0.0627166	-0.00166337	0.226254	0.425189	0.355827	0.217324	0.664446	0.0752022	0.223549	-0.0693424	0.583214	-0.113792	0.0978289	0.0487904	0.116639	0.0292465	0.225907	0.293737	0.411106	0.0388761	0.23018
Nol11	-0.12718	-0.0829987	0.25373	0.289695	0.28785	0.383728	0.0675893	0.209788	0.336324	0.620675	0.257156	0.767141	-0.0543678	0.192855	0.13136	0.143062	0.101442	-0.0243251	0.145039	0.166219	0.039406	-0.132058	0.139767	0.228924	0.13151	0.230225
Hgh1	0.0466705	0.199869	-0.291531	0.433652	0.236097	0.2096	0.0219506	0.249112	0.182852	0.53869	0.442895	0.641483	0.124902	0.283432	0.29532	-0.0930667	0.0157526	-0.0312606	0.138082	0.151768	-0.0191451	-0.0891895	0.229674	0.271556	0.118627	0.23047
Nup85	0.100426	0.0829299	0.0203466	0.291724	0.291254	0.260416	0.114022	0.0904166	0.198959	0.230419	0.407555	0.792017	0.0889573	0.115673	0.108891	0.542388	-0.0972524	-0.0312	0.0505627	0.140731	0.0194661	0.0093923	0.138975	0.242816	0.12018	0.230644
Lrrc14	0.0688113	0.240931	-0.161921	0.144229	0.257121	0.398352	0.117934	0.244357	0.0759224	0.478693	0.319515	0.710316	0.238547	0.063603	0.0430829	0.265433	-0.0443846	-0.0251995	-0.202562	0.0693692	-0.0116187	0.14268	-0.0501369	0.0388009	0.0541926	0.230964
Pdxk	0.116889	0.223071	0.34955	0.456277	0.13841	-0.380058	-0.243851	0.193811	0.869033	0.68465	0.0844986	0.632857	0.0293359	0.234031	-0.0836152	-0.258959	0.0922707	0.273318	0.181741	0.11811	0.156114	0.335584	0.0996291	0.260373	0.149167	0.231089
Chchd1	-0.00247548	0.074673	0.121409	0.273202	0.113333	-0.0207897	0.0100608	0.290278	-0.0230961	0.360504	0.344783	0.804599	-0.0803345	-0.305446	0.228053	0.183317	0.124542	0.0480734	0.160889	0.236642	0.0759328	0.146789	0.437645	0.684659	0.125895	0.231375
Gusb	-0.079374	-0.0417482	0.0925406	0.295295	0.396138	0.322686	-0.169004	-0.0468027	0.238695	0.693078	0.396107	0.865818	-0.245619	-0.0715357	0.27786	0.566163	0.174178	0.0336086	0.278058	0.192833	-0.19994	-0.28029	0.172305	0.247907	0.110995	0.231418
Strap	-0.029162	0.0348986	-0.0938936	0.18117	0.302316	0.304353	0.0188267	0.180976	0.342393	0.47793	0.299419	0.651578	0.111056	0.060817	0.14817	0.409584	0.113871	0.0508052	-0.0289924	0.100032	0.0479964	0.00381104	0.259378	0.326608	0.124282	0.23188
Ptk2	-0.0542732	-0.106342	1.18159	0.909185	-0.160616	0.0805999	-0.772025	-0.0398411	0.0897092	0.25738	-0.256304	0.801025	-0.625142	-0.22065	-0.464735	-0.00102709	0.159632	0.0716763	0.535987	0.614635	0.0479427	-0.0921286	0.353059	0.509658	0.00290179	0.232014
Ddx10	0.00646452	0.025509	0.122832	0.345846	0.218518	0.189467	-0.107007	0.0697381	0.200266	0.371642	0.297578	0.706227	-0.0409418	0.00647774	0.362844	0.553612	0.104098	0.0737735	-0.0663328	0.0840633	0.0134283	0.0467833	0.199155	0.312069	0.109242	0.232101
Magoh	-0.102705	-0.0941594	-0.131032	0.273281	0.219728	0.144619	0.0472991	0.288554	0.338623	0.328888	0.23662	0.682369	0.203917	0.103609	-0.023174	0.440923	0.0625178	0.149411	0.0220236	0.0602946	0.0163882	0.00669	0.204865	0.404933	0.0912559	0.232451
Chaf1a	-0.789619	-0.660347	-0.496613	-0.566245			0.00935493	-0.346903	1.07843	1.2721	0.79333	2.18581	0.544587	-0.0644284	0.355124	0.503914					-0.0530209	-0.548914	0.603008	0.317413	0.227175	0.232489
Nup160	0.0317968	0.00506874	0.288948	0.360996	0.235476	0.223408	-0.0175359	-0.0655564	0.089715	0.345712	0.384381	0.613696	-0.0199738	0.0186821	0.30255	0.350805	0.0722196	0.07555	0.232254	0.276845	0.119993	0.138986	0.335655	0.453192	0.17129	0.233115
Gspt1	-0.0748665	-0.0280595	0.0591303	0.302413	0.361402	0.489983	-0.0511034	0.0742883	0.336808	0.364837	0.429293	0.741838	-0.00133655	0.0951336	0.256132	0.317843	0.100116	0.0652579	0.148132	0.162869	-0.0227748	-0.0517232	0.195473	0.26513	0.1447	0.233317
Syngr2	0.0134251	0.203403	0.0438211	0.320446	0.442669	0.662856	-0.310971	-0.0738785	0.363302	0.424805	0.269277	0.600141	-0.0922879	-0.0133951	-6.67489e-05	0.154052	-0.0300338	0.195622	0.0265111	0.303749	0.00565707	-0.0712212	0.0803576	0.0942204	0.0676384	0.2334
Lars	0.0245002	0.0935277	-0.144925	0.219098	0.111083	0.359118	0.092612	0.320529	-0.0876577	0.395433	0.275446	0.678476	-0.0666443	0.241268	0.0220905	0.300491	-0.211552	-0.231562	-0.174096	-0.0277381	0.0289683	0.262798	0.0186293	0.192323	-0.00929544	0.233647
Gtf2h4	-0.289158	-0.230087	0.0868325	0.397452	0.214547	0.254169	0.180785	0.328064	0.196832	0.452963	0.132658	0.61431	0.104482	0.0695438	0.0206676	0.129831	0.0932947	0.0347631	-0.00276669	0.0314854	0.189706	0.197119	0.376568	0.524847	0.108704	0.233705
Ripk3	-0.0864792	-0.0379448	-0.268312	0.0437023	0.19541	0.251381	-0.057959	-0.00783413	0.384352	0.5506	0.188182	0.687464	-0.00940078	0.0253352	0.0569486	0.585767	-0.299222	-0.261716	-0.0168608	0.27518	0.0688505	0.0706963	0.300979	0.624247	0.0380406	0.233907
Mrpl20	0.0285117	0.10947	-0.159578	0.207086	0.176426	0.215295	0.0210066	0.354587	-0.0160826	0.172765	0.243521	0.834914	-0.106696	0.0154263	-0.0471449	0.371058	0.00568099	-0.0607825	0.109857	0.270448	0.144853	0.0238389	0.103815	0.302584	0.0420142	0.234724
Sf3b3	-0.0118667	0.0290751	0.09126	0.25819	0.42152	0.573451	-0.0729526	0.0619846	0.157614	0.390808	0.292835	0.669835	0.0121156	0.142617	0.208778	0.369522	0.104756	0.0104526	0.0864411	0.0646754	-0.0179693	0.0393125	0.150304	0.207457	0.11857	0.234782
Thumpd3	-0.0681223	-0.0445084	-0.0502216	0.19757	0.431734	0.31461	0.0541434	0.277972	0.158523	0.642171	0.227658	0.65164	0.0446665	0.132675	-0.118419	0.150217	-0.0017556	0.0389449	-0.0658993	0.171031	0.0429754	0.052906	0.0790867	0.233609	0.0611975	0.234903
Rmdn3	0.00309076	0.155787	-0.495991	-0.174504	0.358325	0.380833	0.0562696	0.130887	0.342979	0.528543	0.380889	0.795921	0.160872	0.116971	0.338337	0.562774	-0.16002	-0.143342	0.254215	0.210539	-0.0497426	-0.0106604	0.139945	0.27034	0.110764	0.235341
Gstp1	-0.100877	0.203472	-0.268032	-0.0402071	0.318711	0.338144	0.0924889	0.247821	0.307379	0.364477	0.266996	0.603187	0.213202	0.172863	0.146558	0.380311	0.104003	0.181226	0.00891363	0.121959	0.115672	0.101065	-0.00367496	0.151959	0.100112	0.235523
Inf2	0.234854	0.769416	0.183074	0.236632	-0.367816	0.0173088	0.110355	0.533505	-0.531049	-0.710929	-0.126753	-0.21178	0.306109	0.60325	-0.0660485	0.102194	0.112646	0.460911	0.0749475	0.260753	0.24393	0.620977	0.0453452	0.144055	0.0182996	0.235524
Gpr68	0.607129	1.61837	0.191672	0.754739	0.354706	0.947534	0.983474	0.797178	-1.16813	-1.59772	0.625128	-0.0696905	0.839748	0.419567	0.201835	-0.551003	0.455106	1.47973	-0.288002	-0.680608	0.0739323	0.221887	-0.504543	-0.51335	0.197672	0.235552
Rrm1	0.134585	0.0570957	-0.0962167	0.128842	0.136363	0.29446	-0.0332779	0.0521655	0.593948	0.865031	0.505475	1.10211	0.274333	0.0255953	0.247639	0.178174	-0.074054	-0.0723585	-0.144621	0.0438673	0.0736022	-0.140019	0.195142	0.294335	0.151077	0.235775
Lonp1	0.0748309	0.166246	0.00310339	0.19025	0.290962	0.472538	0.124353	0.144893	0.0330802	0.172714	0.417395	0.671308	0.144118	0.20703	0.179152	0.339218	0.0112418	0.0349369	-0.0548052	0.0582282	0.114545	0.193121	0.202007	0.180248	0.128332	0.235894
Ndufab1	-0.17465	-0.0903617	0.0756017	0.440845	0.0731253	0.200262	-0.069028	0.195375	0.343875	0.557672	0.461375	0.918866	-0.0386331	0.019609	0.0679489	0.137632	0.0223678	0.0275819	0.0504446	0.0834138	-0.083178	-0.124125	0.409465	0.464912	0.0948928	0.235974
Esf1	0.107525	0.108019	-0.0174867	0.199886	0.185427	0.00791716	-0.0021316	0.293866	0.236412	0.43459	0.192227	0.587484	0.292078	0.334366	0.313563	0.358628	0.101429	0.0960597	0.0339945	0.120464	0.15795	0.181317	0.192474	0.141689	0.149455	0.238691
Nhp2l1	-0.00283959	0.0840793	0.0443582	0.318801	0.144463	-0.0294842	-0.0886435	0.213767	0.466567	0.673339	0.361211	0.838943	0.0265223	-0.034419	-0.0700981	0.258499	0.136131	0.163498	-0.0825535	0.0187641	0.098618	0.0398437	0.212425	0.322417	0.103847	0.239004
Ndufa1	-0.281282	-0.0273489	-0.147891	0.0020005	0.0158606	-0.0610215	0.0230648	0.335143	0.524568	0.822762	0.325534	0.643034	-0.163381	-0.13384	-0.0180763	0.425586	-0.00269818	0.210765	0.0357217	0.167272	0.202859	0.0420645	0.163587	0.443183	0.0564889	0.239133
Pcna	0.0318194	0.0275726	-0.124466	0.042622	0.190556	0.0700222	0.0424031	0.113198	0.245515	0.457213	0.368051	1.06846	0.220989	0.0147024	0.0623519	0.512138	0.232624	0.163696	0.0684773	0.0374941	0.12542	0.0106861	0.214154	0.354614	0.139825	0.239368
Rev1	0.12868	-0.0691973	0.353379	0.381242	0.332209	0.617826	-0.124677	-0.0473589	0.00956494	-0.114499	0.461218	0.708377	-0.00972974	-0.00780021	0.121045	0.470159	0.159116	0.0354547	0.249298	0.30275	0.038214	0.266268	0.357243	0.329213	0.172963	0.23937
Uxs1	-0.0672138	-0.051296	-0.0491826	0.25402	0.454795	0.123221	0.0747505	0.117867	0.5048	0.652678	0.267358	0.998216	-0.115859	0.0695396	0.052445	0.0841777	0.0904532	-0.155243	0.181884	0.31222	-0.0171169	0.0622105	0.309112	0.412761	0.140519	0.240031
Suclg1	-0.071059	-0.0271484	-0.101803	0.157953	0.286153	0.373169	-0.0303703	0.0929863	0.36676	0.465794	0.1415	0.752741	-0.109356	-0.125126	-0.0196575	0.444966	-0.065187	0.218898	-0.13297	0.0593611	0.0658681	0.108394	0.296137	0.369242	0.0521681	0.240936
Psmc5	-0.10219	-0.0920298	0.0398677	0.315116	0.160983	0.232617	0.0345	0.188912	0.17722	0.360337	0.348595	0.821574	0.0681685	0.0952019	0.0919718	0.520822	1.38165e-05	0.049718	0.181721	0.194463	0.15475	-0.0165063	0.129631	0.223678	0.107103	0.241158
Traf4	-0.314886	-0.297542	0.239368	0.28767	0.12864	0.366393	-0.15848	-0.286407	0.167095	0.313587	0.308426	0.628343	-0.125772	0.0805414	0.292327	0.54719	0.502846	0.462337	0.20608	0.306495	-0.0612838	0.130516	0.171586	0.356021	0.112996	0.241262
Bccip	-0.0231023	-0.00883724	-0.0307067	0.189085	0.116451	0.183377	0.0379903	0.220033	0.198816	0.371797	0.339801	0.836384	-0.0365546	0.0310381	0.0046258	0.444386	0.0422474	0.122113	0.0254339	0.170131	0.0252091	-0.0187244	0.25114	0.357129	0.0792793	0.241493
2410016O06Rik	0.00799195	0.288285	-0.0205528	0.205495	0.499338	0.690229	0.23418	0.095086	0.19025	0.349784	0.456392	0.612769	0.134356	-0.0412772	0.117207	0.364306	0.0502222	0.0565258	-0.0216277	0.0374667	-0.0888282	-0.00698249	0.197214	0.246517	0.146345	0.241517
Eefsec	-0.0962593	0.0153135	0.326749	0.253231	0.386251	0.480162	0.0432193	0.162187	0.411997	0.385661	0.116154	0.585044	0.0347283	0.199467	0.094781	0.330482	0.0363358	-0.0591101	0.0485305	0.116244	0.0359115	0.184683	0.031048	0.262858	0.122454	0.243019
Cox10	-0.214872	0.220941	-0.202641	0.110735	0.20015	0.140422	0.107732	0.224882	0.255781	0.498234	0.180766	0.803809	-0.0332255	0.275539	0.219903	0.548373	-0.0527496	0.0227428	-0.0997074	-0.094862	-0.0980228	-0.01882	0.0581588	0.184482	0.0267727	0.24304
Ybx1	0.0385472	0.106474	-0.0106384	0.299485	0.102982	0.0999311	0.0944013	0.127966	0.522666	0.679654	0.488417	0.799802	0.163356	0.0358341	0.0826032	0.181091	0.0724519	0.186296	0.160311	0.274148	0.0683965	-0.124737	0.211414	0.262942	0.166242	0.244074
Ints2	0.168276	0.150367	-0.00812801	0.41736	0.159022	0.131998	-0.0901235	0.097765	0.225228	0.606404	0.277422	0.707193	-0.103755	0.146303	0.137643	0.145283	-0.190431	-0.0165302	0.102337	0.194349	0.0100048	-0.0879241	0.200524	0.443377	0.0740018	0.244662
Mcm10									1.60302	1.02483	0.846625	1.71333	0.555582	0.0664302	-0.374478	-1.05804					0.0234757	-0.522586			0.530844	0.244793
Nars	-0.00443542	-0.0341974	0.0166802	0.281617	0.214988	0.377029	-0.0647126	0.0477486	0.230088	0.53979	0.295835	0.712582	0.0501501	0.0562206	0.16426	0.524039	0.0719614	-0.0220692	0.115548	0.125915	0.1399	0.108496	0.205668	0.221262	0.119661	0.244869
1110004E09Rik	-0.225018	-0.0993653	-0.210137	0.184641	0.167643	0.344059	0.0714055	0.231587	0.267234	0.771296	0.278666	0.720054	0.172647	0.0138393	0.235592	0.398892	0.356156	0.0797214	0.15264	0.0259607	0.0894219	0.0479876	0.0305984	0.22141	0.115571	0.245007
Dtd1	0.0760128	0.123543	0.0261155	0.417825	0.516886	0.507036	-0.00572336	0.26448	0.028643	0.274102	0.269945	0.663622	0.119573	0.293513	0.255587	0.458316	0.115215	-0.070257	-0.0588688	-0.187917	0.104379	0.187401	-0.0747616	0.00965551	0.114417	0.24511
Gm2a	0.310166	0.72989	-0.0711044	0.0715725	0.058715	0.258183	0.270071	0.36363	0.128795	0.0424085	0.0564749	-0.0188918	0.270293	0.408307	-0.00170281	-0.0812565	0.11989	0.430988	0.226502	0.21905	0.293073	0.342109	0.0912442	0.180669	0.146035	0.245555
Setd8	-0.0176602	0.0664461	0.121139	0.441903	0.22162	0.270633	-0.0529547	-0.0180994	0.354783	0.577165	0.500552	0.749369	0.0590654	0.153424	0.318449	0.249993	0.077787	0.139568	0.0901626	0.208048	-0.139784	-0.0858914	0.0987402	0.205558	0.135992	0.24651
Prep	-0.112956	-0.114432	0.00882441	0.242454	0.424328	0.634797	-0.0526806	-0.0617381	0.256363	0.782971	0.560892	0.765819	0.165517	-0.00223857	0.413825	0.288897	-0.0390355	0.0457751	0.163154	0.210565	0.0131926	-0.100133	0.0370575	0.271325	0.153207	0.247005
Rnps1	-0.100365	-0.0142688	-0.0242218	0.306888	0.364473	0.496392	0.118081	0.208971	0.128518	0.351102	0.367365	0.681675	0.0477196	0.255191	0.217612	0.458624	0.0316854	0.0196267	-0.00314557	0.0585928	-0.0225011	-0.0443752	0.248196	0.18775	0.114451	0.247181
Cops7a	-0.0128477	0.100601	-0.0417383	0.204463	0.405962	0.497079	0.0892428	0.217756	-0.071459	0.164733	0.417468	0.704129	-0.0088185	0.282795	0.257968	0.488668	-0.132054	-0.211281	-0.0433728	0.0211263	0.11573	0.150673	0.209942	0.348889	0.0988352	0.247469
Nxn	0.0493119	0.0789132	-0.223447	0.126452	0.227252	0.0162365	0.0672772	0.271669	0.391099	0.506645	0.322797	0.582818	0.0539687	-0.103256	0.271276	0.621397	0.227031	0.318428	0.307507	0.405516	-0.103497	-0.0595718	-0.00402731	0.204588	0.132212	0.247486
Syncrip	0.0110688	-0.0502488	0.0430188	0.252075	0.472944	0.576573	-0.0362989	0.137968	0.1743	0.386689	0.455522	0.777605	0.00913365	0.0686702	0.222203	0.486082	0.11522	0.0170756	0.0100637	-0.0263635	0.0332231	0.0997401	0.143592	0.251167	0.137833	0.248086
Eif4g1	0.0307445	0.064352	0.0914846	0.286801	0.409671	0.543852	-0.101305	-0.0706872	0.271515	0.435118	0.419496	0.754328	0.0517339	0.11694	0.360848	0.497749	-0.0316381	0.0184985	0.0640641	0.155788	-0.0612856	-0.0374336	0.103506	0.211955	0.13407	0.248105
Hnrnpab	-0.10976	0.073081	-0.202966	0.109324	0.255699	0.399257	0.0945437	0.177598	0.35252	0.577332	0.484034	0.895167	0.220599	0.14473	0.276289	0.529996	0.0687762	0.0722337	-0.0779148	-0.078799	0.102426	-0.0588295	0.145119	0.140984	0.134114	0.248506
P4hb	0.0585327	0.153078	0.125569	0.335464	0.221328	0.273899	0.107928	0.111718	0.306439	0.520205	0.366922	0.60544	0.119567	-0.028204	0.222113	0.308921	0.0740905	0.0817927	0.170891	0.23428	0.111308	0.0532956	0.171893	0.342278	0.171382	0.249347
Mogs	-0.0122628	0.181504	-0.117281	0.190049	0.323825	0.421129	0.0268018	0.128878	0.305069	0.611943	0.381125	0.663076	-0.0373171	0.12588	0.0474662	0.312337	-0.121754	-0.0979307	-0.108248	0.151338	0.0195343	0.0671556	0.143425	0.239604	0.0708654	0.24958
Cep78	0.557821	0.304596	0.473049	0.194061	-0.0350507	0.151892	0.0487775	0.096847	0.153727	0.266217	0.560951	0.928937	0.198593	0.0220921			-0.00297295	0.0407614	0.306406	0.222861	0.0657831	0.164417	0.213084	0.354456	0.230924	0.24974
Nbn	0.189724	0.0795184	0.354222	0.351878	0.464752	0.501371	0.0305876	0.0612182	0.555044	0.30223	0.556302	0.960154	-0.131784	-0.0761632	0.333542	0.664577	0.0759353	-0.00297679	0.386007	-0.00421063	-0.0439023	0.062141	-0.0618479	0.100125	0.225715	0.249989
Romo1	0.0294592	0.357105	-0.593141	-0.0714222	0.107283	0.110574	0.12405	0.508801	0.530337	0.70395	0.349078	0.609879	0.0604438	-0.0620223	-0.116593	0.153364	-0.0727871	0.179316	0.113456	0.325031	0.187012	0.0231661	0.433501	0.168418	0.0960083	0.250513
Igflr1	0.238278	0.675567	-0.327916	-0.224607	0.263607	0.696289	-0.0365516	0.122954	-0.0074532	0.219982	-0.437443	-0.200312	0.177878	0.299551	-0.148703	0.208864	-0.259212	-0.1666	-0.26204	-0.238598	0.286956	0.788898	0.460168	0.828207	-0.00436932	0.250849
Snrpd2	-0.066359	-0.0125908	-0.0549868	0.320464	0.143272	0.112736	0.0296087	0.279085	0.616786	0.486745	0.433227	0.686261	-0.0113671	-0.0863156	0.0891519	0.439279	0.0212474	0.0672376	0.0564307	0.330165	0.145806	-0.0381599	0.332561	0.425345	0.144615	0.250854
Slc25a5	-0.180999	-0.157364	-0.0699917	0.190179	0.270515	0.236891	-0.00577952	0.0871632	0.494214	0.706608	0.326442	0.845943	0.0872283	-0.0269861	0.0365189	0.50127	0.138955	0.100981	0.0646216	0.221666	0.0384143	-0.124637	0.341207	0.430771	0.128446	0.25104
Eif2s1	-0.0657701	-0.0179341	0.00520576	0.280698	0.296076	0.164193	-0.00553918	0.153891	0.188857	0.42509	0.335383	0.85468	0.0779213	0.105223	0.144489	0.520208	0.0517767	0.0765205	0.0624092	0.0800567	0.0702819	0.0468884	0.161881	0.326649	0.110248	0.251347
Pbdc1	-0.00255711	0.0246721	0.165614	0.260901	0.326672	0.293384	0.0500347	0.085115	0.397132	0.491951	0.327624	0.802492	0.0359112	0.008216	0.185834	0.60277	0.201615	0.0829702	0.364189	0.240481	0.155944	-0.0699281	0.230816	0.195839	0.203236	0.251572
Eif3l	-0.156065	4.37543e-05	0.175058	0.336414	0.118841	0.332838	0.1417	0.233709	0.144589	0.436369	0.303606	0.601936	0.0994818	0.117461	0.135978	0.351879	0.0953103	0.0104409	0.187182	0.214325	0.056756	-0.00744652	0.264485	0.398167	0.130577	0.252178
Pole4	-0.0740969	-0.00886179	-0.102297	0.119564	0.257963	0.412928	-0.00411042	0.0799114	0.214282	0.354333	0.253366	0.822827	0.113116	-0.0484291	0.126395	0.539329	-0.0473502	0.156981	-0.230257	0.224429	0.0174657	0.0196876	0.170367	0.354601	0.0579036	0.252275
Abhd15	0.431	0.82633	-0.338739	0.0496377	-0.26687	-0.0435808	0.253011	0.154289	-0.190496	-0.200821	-0.0392847	0.331742	0.209201	0.675642	0.146426	0.00257296	0.190142	0.765552	0.0822384	0.305269	0.224546	0.372864	-0.267447	-0.211431	0.036144	0.252339
Llph	-0.11163	0.0302644	-0.157089	0.247164	0.166438	0.214537	0.0166683	0.234902	0.266543	0.477048	0.286574	0.656103	0.0943827	0.12941	0.1126	0.509444	0.0545895	0.147634	-0.0612719	0.0426832	0.0380656	0.103286	0.122132	0.239753	0.0690002	0.252686
Ddost	-0.0244982	0.120743	-0.0244111	0.170024	0.334161	0.394778	0.0944735	0.214747	0.42641	0.620406	0.273116	0.600166	-0.0639741	0.0385068	0.0522049	0.24746	-0.0154035	0.0560362	0.0422345	0.150716	0.0804239	0.104039	0.190599	0.31658	0.113778	0.25285
Gpn1	-0.0797715	-0.130058	0.245959	0.451502	0.240006	0.0874575	-0.0397697	0.113212	0.413863	0.315065	0.277007	0.596048	0.026208	-0.0139033	0.362668	0.784874	-0.104943	0.0436508	0.169658	0.29876	0.0699619	0.0989797	0.319192	0.389817	0.158337	0.25295
D1Ertd622e	-0.0462823	-0.157939	0.0878836	0.313656	0.463347	0.614387	-0.00860023	0.0202633	0.58316	0.715987	0.258672	0.612525	0.01189	0.110315	0.154007	0.733858	0.124888	0.0285918	0.0156333	0.0101988	-0.108661	-0.112969	-0.0808816	0.150057	0.121255	0.253244
Gemin6	-0.0698702	0.0138803	0.123498	0.104697			0.0788368	-0.161579	0.86635	0.935638	0.403236	0.988222	0.134451	0.156736			0.166061	0.196672			0.0891554	-0.207314			0.223965	0.253369
Eif2s3x	0.080307	0.13941	0.120481	0.331955	0.215117	0.205349	-0.018242	0.209216	0.177589	0.429054	0.173149	0.603726	0.00544003	0.11277	0.0162481	0.323765	0.143732	0.0871897	0.149866	0.208351	0.01731	0.0451084	0.266883	0.345102	0.112323	0.253416
Pnpo	-0.050221	0.00151591	-0.186041	0.104831	0.432118	0.598484	-0.0568624	0.0667418	0.134477	0.610342	0.193519	0.666025	-0.228469	0.187491	0.0828858	0.422889	-0.1985	-0.18058	-0.0997349	0.287824	0.105881	0.140241	-0.028021	0.135914	0.0084192	0.253477
Prdx6	0.0794731	0.161787	0.106238	0.316288	0.219695	0.110794	0.101983	0.322235	0.0858213	0.367027	0.331881	0.586224	0.0846698	0.0982579	0.274002	0.355397	0.0602724	0.216063	0.100632	0.153097	0.16032	0.130182	0.169849	0.225729	0.147903	0.25359
Pycrl	-0.0772744	0.0903472	0.0316407	0.237355	0.163542	0.48556	0.221961	0.331805	0.307229	0.278902	0.406765	0.708703	0.0908474	0.326658	-0.289977	0.206599	-0.0856901	-0.026493	0.0165034	0.113966	0.012059	-0.104636	0.21957	0.395236	0.0847646	0.253667
Trim28	-0.0379314	0.0335932	0.0348304	0.350013	0.463048	0.69088	-0.0541391	-0.0889892	0.0800821	0.47622	0.466804	0.779236	-0.0192272	0.0493301	0.365149	0.520442	-0.0987895	-0.020818	0.0104867	0.12123	-0.0445411	-0.13016	0.112293	0.263693	0.106505	0.253723
Pmm1	-0.166835	0.361017	0.217865	0.228485	0.211272	-0.0583321	-0.00334491	0.286327	-0.0946204	0.330981	0.366335	0.973851	0.0012684	0.0677841	0.179667	0.0337762	0.244983	0.177142	0.268001	0.29724	0.1465	0.20317	0.098432	0.144226	0.12246	0.253806
Ndufb6	-0.138546	-0.0890862	-0.238667	-0.0798981	0.0765015	0.31115	0.0745651	0.469836	0.560061	0.667888	0.257391	0.762642	-0.0963504	0.00608128	-0.112048	0.258732	-0.0588338	-0.103164	0.177142	0.330829	0.248803	0.054453	0.304935	0.466013	0.0879128	0.254623
Psmb3	-0.142971	0.024454	-0.0218952	0.254001	0.295133	0.374545	0.0870927	0.270315	0.218814	0.484956	0.23918	0.713639	0.108829	-0.0189759	0.163379	0.357846	0.011329	0.0636149	0.132982	0.262157	0.12068	0.00641905	0.0953864	0.275376	0.108995	0.255695
Shq1	-0.349237	-0.357935	-0.110224	0.463521	0.471548	0.441548	-0.130665	0.0887232	0.182883	0.814638	0.555666	0.819104	-0.158836	-0.326675			-0.127321	0.0887217	0.222282	0.196038	0.182446	-0.140218	0.875721	0.727485	0.146751	0.255905
Eif3a	0.0465797	0.0771553	0.0425986	0.391589	0.190516	0.293511	-0.0538669	0.0890798	0.282262	0.472248	0.315264	0.686377	0.025735	0.118887	0.213841	0.404525	0.133292	0.128647	0.0427113	0.0884931	0.0240478	0.112861	0.146455	0.208325	0.117453	0.255975
Wdr5	-0.00112809	-0.00103836	-0.0258272	0.280943	0.423781	0.480641	0.0452242	0.0251714	0.0120077	0.328804	0.426108	0.672617	0.107076	0.0812409	0.326895	0.649799	0.0884929	0.0970197	0.0127184	0.157734	-0.0789425	0.108041	0.0803367	0.202873	0.118062	0.256987
Smc1a	0.143314	0.0607662	0.201466	0.343393	0.256588	0.355863	-0.0195756	0.00265782	0.182157	0.307966	0.269535	0.617384	0.27077	0.144	0.253868	0.410113	0.0970477	0.128655	0.189562	0.257144	0.0927743	0.0324495	0.220046	0.431707	0.179796	0.257675
Tfdp1	-0.038357	-0.217704	-0.378983	0.239608	0.434817	0.721548	-0.134154	-0.103156	0.584439	0.997115	0.481132	1.33187	-0.0483136	-0.23037	0.113145	0.486082	-0.151164	-0.234713	-0.020608	0.0063048	-0.0888972	-0.240268	0.251716	0.341894	0.083731	0.258184
Slc25a1	0.190338	0.159842	0.00256819	0.0937952	0.197992	0.264657	0.400969	0.35349	0.138111	0.299794	0.406995	0.782397	0.246082	0.387341	0.192848	0.198706	-0.0696691	0.049189	0.0513199	0.285218	0.189204	0.162753	0.0322288	0.0615403	0.164916	0.258227
Rpn2	0.0377599	0.107257	-0.00648555	0.129145	0.344723	0.417693	0.00559712	0.148433	0.306119	0.576938	0.283788	0.789408	-0.0930475	0.0667399	0.195608	0.398276	-0.0203187	0.0642982	-0.0732324	0.0210591	0.0754544	0.116486	0.0594816	0.27122	0.092954	0.258913
Rpn1	-0.102611	-0.0729351	-0.154071	0.119905	0.396917	0.3809	0.0670072	0.0745863	0.333869	0.551816	0.476031	1.05663	-0.00780575	-0.0671218	0.165825	0.638234	-0.0333809	-0.050823	0.0214975	0.103151	0.10732	-0.00820343	0.0921354	0.381406	0.113561	0.258963
Gsr	0.344421	0.387627	0.247441	0.248956	0.142387	-0.156304	0.47321	0.560052	0.502874	0.499578	0.405808	0.609791	0.313814	0.33452	0.218987	-0.0024129	0.223471	-0.22764	0.201568	0.232534	0.338192	0.291042	0.1683	0.332834	0.298373	0.259215
Ppif	-0.0883504	-0.0657785	0.13608	0.453832	0.163639	0.306315	0.19123	0.235185	0.242496	0.568373	0.315159	0.732606	-0.0919717	0.128046	0.270513	0.253295	-0.0204171	0.0467018	0.0354985	0.284322	0.0482927	-0.0227796	-0.053326	0.201392	0.0957368	0.260126
Phb2	-0.0466802	0.177884	-0.0953058	0.327836	0.174651	0.328145	0.166561	0.232007	0.50816	0.640421	0.3855	0.636861	-0.0156045	0.0827748	0.171228	0.338823	0.00893206	0.0428284	-0.066272	0.0328129	-0.00206933	-0.00711781	0.150472	0.288597	0.111631	0.260156
1810037I17Rik	-0.0986568	0.193266	-0.240806	-0.0241942	-0.0387947	-0.0623808	0.126301	0.322186	0.350313	0.583026	0.216864	0.644629	0.249712	0.113511	-0.162685	0.345432	-0.101999	0.00924521	0.0936682	0.437822	0.0651823	0.0580338	0.149624	0.502145	0.0507268	0.260227
Pfdn6	-0.0949872	0.110434	-0.0348372	0.257627	0.094686	0.310467	0.0232181	0.211403	0.375555	0.380486	0.415178	0.676591	0.0841298	0.217343	-0.0993937	0.398952	0.110037	0.0919405	0.347707	0.0854377	0.0890996	0.0723543	0.235484	0.310258	0.128823	0.260275
Gas7					-1.75726	-2.86567	0.999549	2.30147	0.0534311	1.49856	0.558054	1.74054	0.570903	0.664408	0.36095	0.73778					-0.10979	-0.979362	-0.556637	-1.01171	0.0149003	0.260753
Nfil3							0.0464457	0.5252	0.565491	0.747027	0.559578	1.8643	0.17147	-0.211161	-0.0689149	-0.0421828					0.204432	-1.05743	0.422864	0.00450968	0.271624	0.261466
Nelfe	-0.0527591	0.0965949	0.132985	0.163891	-0.0421369	0.164671	0.18316	0.199448	0.47726	0.379993	0.297372	0.825001	0.115761	0.159653	0.0343899	0.308881	0.0109643	0.264489	0.0191712	0.278134	0.0370613	0.144475	0.248291	0.156801	0.121793	0.261836
Set	0.0137874	0.0239007	0.0336252	0.382673	0.339718	0.333592	0.0138298	0.099139	0.315268	0.627013	0.477284	0.827783	0.0385923	0.0292906	0.226076	0.415666	0.129551	0.119461	0.0919406	0.153947	-0.0296462	-0.0847429	0.161033	0.216996	0.150922	0.26206
Mad2l2	-0.0230598	0.0141006	0.521751	0.406926	0.389249	0.269133	0.0177464	-0.192343	0.242199	0.881353	0.33718	0.624123	0.0998632	0.23176	0.0570129	0.346567	0.143788	-0.0557274	0.373601	0.510099	-0.104873	-0.161494	0.115014	0.272901	0.180789	0.262283
Cmtr2	0.037713	-0.0338439	0.0654395	0.46536	0.497071	0.519324	-0.0597333	0.0657546	0.199128	0.556334	0.300096	0.785216	0.251906	0.138045	0.325517	0.370512	0.0805148	-0.126452	0.308692	0.14374	-0.107147	-0.0199922	0.16845	0.28835	0.172304	0.262696
Psmd3	-0.0668104	0.0777952	-0.142535	0.198286	0.318648	0.466156	0.0623154	0.0444136	0.15567	0.421956	0.400561	0.763552	0.144868	0.157118	0.21902	0.419155	-0.0107843	-0.0153735	0.111142	0.244464	0.115937	0.0805711	0.154631	0.295335	0.121888	0.262786
Cox7b	-0.205842	-0.0868387	-0.0771386	0.285418	0.1236	0.0778497	-0.027211	0.346487	0.421744	0.604553	0.426391	0.960634	0.0352537	-0.0644268	0.0932836	0.44101	-0.0530122	-0.0670097	0.177535	0.205932	0.08021	0.0238701	0.29093	0.426744	0.107145	0.262852
Samm50	-0.0744873	0.0513184	0.0176524	0.229977	0.245796	0.337095	0.080868	0.166205	0.206537	0.578142	0.315325	0.702983	0.0558688	0.0838819	0.155362	0.35695	0.0405035	0.0806402	0.0959615	0.24868	0.133598	0.039727	0.137182	0.279066	0.117514	0.262889
Dhodh	0.112364	-0.00964361	-0.13898	0.0149766	0.278326	0.309875	0.0760557	0.270409	0.173889	0.545444	0.456087	0.776268	0.208538	0.483241	0.401367	0.435121	-0.114761	-0.183462	-0.0815716	0.17584	0.185109	0.188386	0.0846193	0.153364	0.136754	0.263318
Prmt5	-0.14818	-0.116657	0.00699753	0.176103	0.468978	0.53586	-0.229528	-0.066307	0.439686	0.800559	0.1048	0.735955	-0.114453	0.0316575	0.128734	0.528517	0.247688	0.152306	-0.0192471	0.034012	-0.0514335	-0.0429765	0.216788	0.401799	0.0875693	0.264236
Msmo1	-0.142682	0.157678	0.154123	0.271262	0.312537	0.164985	0.0459045	0.182848	0.265224	0.299667	0.129567	0.961757	-0.310735	-0.173267	-0.21064	0.248933	0.0835431	-0.0400607	-0.352755	0.130442	0.267467	0.458046	0.252919	0.509296	0.041206	0.264299
Gpx1	0.114028	0.271625	-0.213795	0.156011	0.171534	0.144914	0.0698058	0.249098	0.512729	0.634312	0.241034	0.584071	0.113584	0.0456065	-0.0283438	0.588049	-0.0467565	0.0242333	-0.0236096	0.115952	0.153077	0.158376	0.111841	0.203321	0.0979273	0.264631
Lsm2	-0.147192	0.101257	0.280916	0.642719	0.201864	0.0602584	-0.152692	0.0555902	0.207791	0.497271	0.500213	0.844205	0.059367	0.00128084	-0.180931	0.119563	0.139035	0.359781	0.0108049	0.249442	-0.000909132	-0.0698097	0.176127	0.31567	0.0911994	0.264769
Exo1											0.882025	1.29233									0.295747	-0.762268			0.588886	0.265033
Gars	-0.00728053	0.0358909	-0.0601351	0.191082	0.342911	0.49589	0.0574099	0.0532451	0.16822	0.454335	0.507149	0.881452	0.212769	0.115234	0.328637	0.502588	-0.0017516	-0.0169548	-0.0228658	0.137226	0.0364636	0.00293816	0.178856	0.327888	0.145032	0.265068
1700025G04Rik	-0.26731	-0.62011	-0.0511467	0.211705	-0.3297	-0.42711	-0.218352	0.480417	0.324084	0.859658	-0.279206	0.723717	0.0350368	0.805113	0.359618	1.26503	-0.11424	-0.246617	-0.140502	-0.230195	0.386599	0.08272	0.204297	0.281532	-0.00756848	0.265488
Mrpl17	-0.0173644	0.19207	0.00253576	0.349261	0.442221	0.225942	0.152139	0.38568	0.375172	0.655755	0.441979	0.780624	-0.058051	0.103173	-0.0299789	0.196874	-0.168653	-0.144583	-0.267477	0.0322174	-0.0334956	0.0248809	0.117292	0.386604	0.0796932	0.265708
Mrps34	0.0382016	0.125108	-0.145081	0.0530081	0.315691	0.441987	0.332512	0.363876	0.111402	0.286178	0.43513	0.851909	0.209758	0.316447	-0.0680609	0.308735	0.00606105	-0.0719584	0.0565772	0.134204	0.218992	0.0781502	0.109092	0.303625	0.135023	0.265939
Mecr	-0.0113226	-0.0367972	-0.197266	0.0134751	0.236703	0.366714	-0.0858055	0.171446	0.234089	0.675639	0.4183	0.743472	-0.0568685	0.1857	0.212937	0.58671	-0.022945	-0.0196007	-0.04537	0.0800664	0.0338619	0.0636132	0.425061	0.36204	0.0951145	0.26604
Slc25a22	-0.179581	-0.0966449	-0.0590058	0.323081	0.460916	0.559849	-0.196982	-0.0646537	0.251544	0.445811	0.354952	0.810442	-0.119468	0.193245	0.369435	0.665387	-0.0370582	-0.136344	0.139688	0.136076	-0.023187	0.140656	0.0369928	0.217459	0.0831872	0.266197
Inpp4b	0.2784	0.301716	0.39191	0.829346	0.436515	0.820011	0.0297458	0.068488	-0.392283	-0.294198	0.401402	0.179558	-0.285306	-0.192661	0.245395	0.122662	0.342059	0.217107	0.123155	0.500285	0.0864142	0.23603	0.0903592	0.410999	0.145647	0.266612
Qtrt1	0.125057	0.143024	-0.118662	0.309221	0.385747	0.558342	0.00205084	0.201112	-0.0792393	0.0431771	0.530032	0.763109	0.203155	0.16962	0.353155	0.840121	-0.111344	-0.115658	-0.199925	0.108759	-0.00804544	0.0162902	0.1146	0.162599	0.0997151	0.266643
Gstcd	0.109368	0.0929715	0.267653	0.371762	0.454259	0.596906	-0.0378424	0.129831	0.283075	0.319418	0.254434	0.741898	-0.0665321	0.0242117	0.0140945	0.212327	-0.11582	-0.144522	-0.0816319	0.320063	0.070984	0.245272	0.106999	0.296734	0.10492	0.267239
Eftud2	-0.0650981	0.0475261	-0.00934582	0.347727	0.33936	0.464975	-0.0234069	-0.0232395	0.30031	0.537741	0.349684	0.725459	0.175012	0.165563	0.248594	0.340426	0.0299507	-0.00724693	0.0375169	0.151212	0.124347	0.152049	0.138363	0.308924	0.137107	0.267593
Ssr4	-0.0402187	0.128811	0.00630345	0.306598	0.0704409	0.0564248	-0.0187089	0.288803	0.51535	0.688235	0.369237	0.681248	-0.201127	0.00565861	0.0188522	0.478506	0.100981	0.0477137	0.00946097	0.13862	-0.00187265	0.010091	0.334878	0.382752	0.0969647	0.267788
Spr	0.0325857	0.346182	0.124648	0.428349	0.190055	0.151706	0.029227	0.128197	0.317842	0.543685	0.304077	0.624434	0.193152	0.120913	0.133429	0.140643	0.0182417	0.106909	-0.0325757	0.246644	0.0723162	0.135851	0.210705	0.241923	0.132808	0.267953
Dohh	-0.0548138	0.267638	-0.276813	0.137474	0.22138	0.489963	0.140224	0.156155	0.0480271	0.392673	0.460654	0.686717	0.08995	0.0991152	0.197661	0.343109	0.0125198	0.204595	-0.0412588	0.157792	0.239347	0.0110751	0.0579597	0.269162	0.0912365	0.267956
Agps	0.203395	0.313421	-0.151374	-0.0257617	0.192213	0.4193	0.107467	0.384812	0.0744005	0.355776	0.297717	0.631778	0.190553	0.314695	0.262474	0.443433	-0.211405	-0.135183	-0.120316	-0.207621	0.100257	0.352585	0.247368	0.369072	0.0993957	0.268026
Eif1a	-0.127096	-0.205974	-0.12454	0.430419	0.534677	0.582115	-0.0493279	0.164308	0.216669	0.58019	0.511502	1.02469	-0.175997	-0.149958	0.221778	0.654482	0.000284725	-0.25495	0.0146582	0.10961	-0.147387	-0.0692333	0.255697	0.352206	0.0942433	0.268159
Tsfm	0.0181477	0.0672186	-0.28502	0.11908	0.171124	0.221585	-0.0282914	0.164793	0.290912	0.792878	0.472829	1.03745	0.0562219	0.0543297	0.0484011	0.271425	-0.0958817	-0.0279692	-0.181573	0.06795	0.359963	0.173457	0.367595	0.280955	0.0995357	0.268596
Alad	0.413532	0.396068	-0.15728	0.64424	0.347876	0.183172	0.0367754	0.107657	0.490182	0.472448	0.414096	0.906958	0.222454	0.230169	0.145621	0.24469	-0.193437	-0.059527	-0.141711	-0.115482	0.140114	0.131731	0.293683	0.0834115	0.167659	0.268795
Sf3a1	0.0809503	0.174878	-0.00413047	0.362481	0.168143	0.383103	-0.0581045	0.0159825	0.408471	0.615163	0.171604	0.634932	0.00882207	0.0931567	0.0336849	0.299292	0.0247211	0.0796441	0.132827	0.296523	0.00605762	-0.00524564	0.0191782	0.289746	0.0826854	0.269971
2810004N23Rik	0.165696	0.0893054	-0.166904	0.0402011	0.448943	0.561232	0.136086	0.220181	0.0638314	0.502079	0.382074	0.758909	0.215421	0.389655	0.154977	0.682134	-0.221153	-0.286489	-0.218148	-0.125247	0.221392	0.109149	0.286451	0.301032	0.122389	0.270178
Dnajc2	0.0433596	-0.0209137	0.11807	0.283291	0.224017	0.289118	-0.00958852	0.156512	0.338044	0.349665	0.261682	0.700653	0.0394582	0.0315775	0.212885	0.50896	-0.00481206	0.0120133	0.22994	0.363976	0.0884125	0.10062	0.223538	0.471623	0.147084	0.270591
Chchd4	0.132013	-0.122174	0.230553	1.22514	0.0708633	-0.290434	-0.0662578	0.121425	0.16868	0.207275	0.535566	0.805786	0.116162	-0.0484169			0.123632	0.261513	0.496443	0.380949	0.153404	0.1441	-0.0901804	0.293678	0.17008	0.270804
Stoml2	-0.0136776	0.162092	-0.221437	0.122657	0.342334	0.395153	0.146974	0.238672	0.328091	0.561331	0.277952	0.670776	0.0799056	0.191092	0.164356	0.3815	-0.102417	-0.0728012	0.0734571	0.153009	0.0071876	-0.0162974	0.186934	0.46292	0.105805	0.270842
Atp5o	-0.0487756	0.174669	-0.0283844	0.0846923	0.0767607	0.202318	0.0643977	0.236414	0.397934	0.52642	0.178608	0.759749	-0.0189718	0.00840848	0.0567041	0.475963	0.0922546	0.107404	0.0280782	0.144898	0.149878	0.100694	0.204115	0.452553	0.0960498	0.272849
Tipin	0.112458	0.178648	-0.00731847	-0.00646444	-0.148201	-0.166958	0.307664	0.25995	0.756434	0.922391	0.478946	1.39682	0.507348	0.0146977	0.273075	0.35886	-0.00147907	-0.0780018	0.0217927	0.2415	0.249783	0.110042	0.139538	0.0479306	0.22417	0.273285
Tomm6	-0.00699772	0.234421	-0.155208	-0.0879066	0.178142	0.270991	0.091346	0.294561	0.448619	0.537412	0.31477	0.725351	0.233258	0.00502538	0.114945	0.460071	0.0370963	0.0999662	-0.0187685	0.328263	0.297569	0.144793	0.183568	0.267015	0.143195	0.27333
Fdps	0.0399663	0.0282729	0.0740573	0.0280903	0.216983	0.153377	0.0995712	-0.0450723	0.280374	0.341628	0.390962	1.40275	0.403659	0.135767	-0.179113	0.586561	0.0010111	-0.214218	-0.192778	0.240365	0.279162	0.270112	0.391372	0.353858	0.150435	0.273458
Mphosph6	0.053435	-0.200482	0.0616183	0.274072	0.322229	0.17818	0.116519	0.257417	0.218585	0.849118	0.234523	0.770773	0.171456	-0.0680198	-0.0240656	0.560411	-0.0838654	-0.117506	0.114069	0.347678	-0.0719321	-0.0386297	0.363553	0.471803	0.12301	0.273735
Exosc2	0.0726489	-0.114938	0.168137	0.436149	0.382816	0.218837	0.0781558	0.130733	0.201662	0.391435	0.567324	1.16997	0.200902	0.228266	0.2057	0.325442	0.0175011	-0.00771154	0.0470181	0.179429	0.0497167	0.0174487	0.275179	0.314687	0.188897	0.274146
Eif4e	0.00778715	0.0439162	0.166783	0.360606	0.50097	0.484044	-0.00653572	0.224967	0.180233	0.479393	0.321378	0.711885	0.0159654	0.100843	0.0466713	0.252059	0.262419	0.152896	0.0715898	0.183462	-0.0710357	-0.0654007	0.245447	0.364975	0.145139	0.274471
Rgmb	0.194732	0.432981	0.0238056	-0.0879709	0.162407	0.626954	0.169329	0.47079	0.15589	-0.233888	0.169624	0.459557	-0.162166	0.436211	0.0223018	0.248299	0.137747	0.0414294	0.183337	0.0019766	-0.0786793	0.483221	-0.0596194	0.417624	0.076559	0.274765
Ccdc38	-0.0768426	-0.0190102	0.00425285	0.213695	0.150112	0.0186922	0.120955	0.356662	0.29896	0.692501	0.465342	0.685771	0.0166949	0.148133	0.069342	0.383744	0.34748	0.0198927	0.266178	0.215211	0.155037	0.0549909	0.321008	0.527339	0.17821	0.274802
Rnaseh2a	0.0427396	0.0116664	0.273338	0.529812	0.148888	0.0294176	0.00759783	0.19979	0.155167	0.377398	0.464219	0.651089	0.107945	0.238206	0.154934	0.290629	0.17057	-0.0424579	0.211223	0.405226	0.187508	0.160399	0.257482	0.457371	0.181801	0.275712
Cct7	-0.136697	-0.030487	0.0655771	0.243514	0.230556	0.278412	-0.147492	0.105299	0.482882	0.655748	0.354336	0.813895	-0.0872733	0.00673251	0.12932	0.392292	0.257571	0.333416	0.128383	0.2281	-0.100856	-0.0640691	0.211331	0.347828	0.115637	0.27589
Mcm2	-0.0511502	0.0119946	-0.159981	-0.0163711	0.441052	0.468763	-0.153299	-0.084706	0.672563	0.869465	0.629825	1.79246	0.17482	0.0412706	0.213176	0.620024	-0.128958	-0.19066	-0.0424945	-0.15128	-0.0319092	-0.215789	0.107792	0.165669	0.139286	0.275904
Hyou1	0.0444856	0.0998722	0.075257	0.325877	0.59713	0.795167	-0.0619027	-0.0730792	0.221204	0.517212	0.445859	0.882915	-0.0884794	-0.0725982	0.27821	0.531914	-0.101262	-0.0464202	0.166319	0.189957	-0.0654786	-0.126487	0.0658357	0.287361	0.131431	0.275974
Klf11	-0.202052	0.227752	-0.300717	0.443175	0.366752	0.482312	-0.496894	0.148958	-0.515645	-0.385299	0.434774	0.666243	0.463218	0.524249	0.547067	0.743797	-0.365785	-0.469103	-0.401205	-0.00873878	-0.253153	0.562363	0.0881602	0.377042	-0.0529567	0.276063
Ccrn4l	0.236811	0.154822	-0.0972269	0.220596	0.407442	0.482206	0.0771175	-0.00147378	0.219358	0.691044	0.547194	1.00015	0.265921	0.335689	0.332598	0.647591	-0.208967	-0.284962	-0.105158	-0.120285	-0.0320668	-0.0159714	-0.0704807	0.207073	0.131045	0.276374
Ppm1g	0.0337283	0.248346	-0.07739	0.18268	0.286818	0.474634	0.0539747	0.166806	0.315632	0.557158	0.313178	0.680595	0.136447	0.112099	0.18676	0.387987	0.0182801	0.167882	-0.027297	0.125899	0.0889064	0.10847	0.0756853	0.107347	0.11706	0.276659
Pigw	-0.21093	-0.0487421	0.664888	0.657801	0.561669	0.340408	0.143888	0.252799	-0.0680786	0.138156	0.1889	0.58461	-0.326502	0.342747	0.664691	0.877643	0.105054	-0.15053	-0.00269801	-0.0237686	-0.0671194	0.145973	0.258546	0.20739	0.159359	0.27704
Ppid	0.0248239	-0.0109777	0.103399	0.31167	0.270972	0.189096	-0.0995242	0.275437	0.316176	0.620999	0.409912	0.813264	-0.151881	0.0409406	0.216286	0.39428	0.188613	0.211652	0.0777543	0.208073	-0.105199	0.0255198	0.181562	0.24476	0.119408	0.277059
Dnajc11	0.0843348	0.0948046	0.19388	0.519033	0.374704	0.426145	0.0552925	-0.0594467	0.103223	0.355111	0.475857	0.847565	0.0491916	0.196063	0.254888	0.47081	0.120191	0.0464187	0.162309	0.287534	-0.0334351	-0.01984	0.267159	0.173405	0.175633	0.278134
Dph2	0.15541	-0.0362285	-0.0180489	0.356578	0.311013	0.635414	0.145935	0.0971093	0.0456061	0.365601	0.481672	0.696971	0.199171	0.347548	0.226985	0.409319	-0.0462467	-0.0311584	-0.0256511	0.134005	0.0172741	0.0449531	0.231704	0.322665	0.143735	0.278565
Paics	-0.0729919	-0.0447651	0.0303809	0.184393	0.267226	0.353477	0.064389	0.319376	0.337063	0.495752	0.362904	0.804216	0.103373	0.101755	0.284652	0.620157	0.112454	0.111084	0.0949531	0.105709	0.0540333	0.065021	0.0953917	0.229349	0.144486	0.278794
Pgk1	0.0102919	0.0153614	-0.0272401	0.317608	0.218276	0.14185	-0.0523707	0.112872	0.680339	0.804817	0.377054	0.981737	0.110661	0.0299451	0.0342632	0.45421	0.0911849	-0.0206799	0.180924	0.158797	0.0642168	-0.0795213	0.271065	0.433592	0.163222	0.279216
Hspa4	-0.0161449	0.0731711	0.132498	0.227793	0.483878	0.477734	-0.0154339	0.0675413	0.26371	0.623965	0.377792	0.771615	0.0494721	0.0244398	0.248253	0.469165	0.161313	0.165628	0.0390669	0.0799592	0.0451385	0.0397066	0.179731	0.330492	0.16244	0.279267
Rrp7a	-0.0578045	-0.00875957	0.0105259	0.256506	0.349997	0.43839	-0.0431153	0.146153	0.276321	0.646987	0.382529	0.804914	0.0834745	0.0769343	0.180936	0.407932	-0.0762395	-0.0905411	0.0209425	0.230689	0.0359181	0.110556	0.28168	0.342696	0.12043	0.280205
2410015M20Rik	0.110781	0.269341	-0.23291	0.174069	-0.00257535	0.0692171	0.04868	0.388211	0.48332	0.632913	0.143172	0.592125	-0.159206	0.154615	-0.0098422	0.257523	0.130041	0.141527	0.0743721	0.244017	0.0627906	0.120978	0.106435	0.319631	0.0629214	0.280347
Slc39a6	-0.0253577	-0.243804	0.0319664	0.191351	0.410686	0.467049	-0.345979	-0.11078	0.731457	0.869204	0.0722951	0.745613	0.00737086	0.0873515	0.451462	0.643491	0.252067	0.0650918	0.0515264	0.013873	-0.00532805	0.278688	0.0406502	0.35851	0.139401	0.28047
Suco	0.00293849	-0.164712	1.18026	1.31712	0.325623	0.274083	0.0141472	-0.0897611	0.27873	0.192989	0.181709	0.22413	-0.0214377	-0.0707343	0.0824622	0.0162726	0.144402	-0.128932	0.490636	0.948519	-0.0320615	0.13666	0.386621	0.711512	0.252836	0.280596
Mettl16	0.0888401	0.0707412	0.207318	0.307719	0.315734	0.177028	-0.011392	0.179187	0.520086	0.477868	0.430326	0.759379	-0.00568112	0.123176	0.142086	0.275636	0.305998	0.273698	0.231961	0.118513	-0.0684143	0.0794964	0.307062	0.530302	0.205327	0.281062
Them6	0.139003	0.233511	-0.131524	0.092274	0.39312	0.463885	0.206482	0.191067	0.109425	0.501255	0.412401	0.641368	0.15708	0.260173	0.332173	0.494356	0.0466915	-0.103525	0.267134	0.0514394	0.150359	0.1037	0.207707	0.466233	0.190838	0.282978
Flt3l	0.0437997	0.231438	-1.36272	-0.948602	-0.120993	0.323583	0.273532	0.206343	0.588096	1.14974	-0.413914	0.636106	0.429831	0.355178	-0.1706	0.97934	-0.05668	0.0880216	-0.19786	0.325271	0.108975	0.364154	-0.408847	-0.310308	-0.107281	0.283356
Hmbs	-0.0229324	0.328294	-0.0790184	0.245439	0.202449	0.132652	0.120282	0.452698	-0.00259729	0.145422	0.311763	1.01446	0.136521	0.122796	-0.39232	0.133585	-0.122898	-0.0639822	-0.141463	0.0185825	0.238202	0.240764	0.293697	0.63228	0.0451404	0.283583
Ssbp4	0.0122353	0.166196	-0.237915	-0.0343241	0.400773	0.537851	0.0831022	0.154785	0.371956	0.72614	0.256844	0.722688	0.176522	0.253315	0.230471	0.396711	0.133904	0.0439278	0.0746908	0.127354	0.0470822	0.204978	-0.0067651	0.110475	0.128575	0.284175
Pcbp1	-0.089792	0.0606883	-0.132775	0.132864	0.466668	0.679436	0.0228501	0.0262707	0.314625	0.563155	0.443334	0.664634	0.103799	0.135198	0.215908	0.379752	0.0688384	0.115875	0.121846	0.312821	-0.0430489	-0.0177525	0.190278	0.361218	0.140211	0.284513
Lpcat4	0.188366	0.232988	-0.0592227	0.360579	0.289912	0.385724	0.0563053	0.101433	0.2283	0.505849	0.432359	0.671677	0.116068	0.124344	0.404117	0.291405	0.0706415	0.242101	-0.0566192	0.358766	-0.050236	-0.0582736	-0.0200359	0.202058	0.13333	0.284888
Aasdhppt	-0.0056353	0.0730884	0.177405	0.695695	0.165862	0.132757	-0.0535214	0.290233	0.120415	0.339251	0.329643	0.658237	-0.0155878	0.139842	0.105995	0.105895	0.0667358	0.114785	0.0906667	0.23733	0.13367	0.143386	0.297901	0.488489	0.117796	0.284916
Brix1	-0.0190781	0.0501655	0.0684048	0.322462	0.33122	0.381618	-0.00999119	0.162365	0.131973	0.556466	0.509511	0.75436	-0.09482	-0.0486625	0.194241	0.626648	0.174208	0.104923	0.107713	0.176565	0.0668036	0.0107532	0.300176	0.32449	0.146697	0.285179
Kars	0.0268589	0.0740689	0.0285186	0.306389	0.378288	0.28245	0.0764068	0.187574	0.372352	0.558282	0.476117	0.897722	0.157421	0.180283	0.178279	0.392812	-0.0110275	-0.0662742	0.132575	0.166868	0.0509656	0.0514112	0.187143	0.391183	0.171158	0.285231
Cct2	-0.106525	-0.0254741	0.163654	0.346886	0.278218	0.356927	-0.0449946	0.143891	0.407728	0.53912	0.350573	0.792068	-0.00838428	0.0327802	0.244053	0.527827	0.142117	0.143797	0.150438	0.252482	-0.0966484	-0.0717014	0.214415	0.384447	0.14122	0.285254
Cetn3	0.0326357	0.0875288	0.032568	0.225823	0.287436	-0.0129145	0.334225	0.49348	0.25838	0.603807	0.235751	0.785569	0.108985	0.101044	-0.0140347	0.373763	0.0162832	0.0768383	-0.0707651	0.119906	0.227952	0.240754	0.368914	0.343808	0.151528	0.286617
Ola1	0.105184	0.0651339	0.0745649	0.464617	0.144931	0.0292937	-0.0435003	0.176454	0.559474	0.742865	0.285628	0.764113	-0.0673062	0.00100479	-0.0321043	0.421539	0.218651	0.158532	0.26574	0.258019	0.104998	0.000131751	0.410525	0.35958	0.168899	0.286774
Cox5a	-0.153222	0.0653828	-0.138526	0.175758	0.245686	0.228504	-0.0277851	0.287321	0.345459	0.514482	0.193058	0.708657	0.143378	0.125233	0.259637	0.475023	0.0264939	0.0768335	0.0958979	0.236901	0.16609	0.11588	0.413754	0.433066	0.130827	0.28692
Trap1	-0.0450553	0.00359775	-0.0567543	0.209365	0.319493	0.475978	0.0591491	0.0841298	0.033903	0.480061	0.454971	0.887199	0.0861522	0.237858	0.248219	0.557299	-0.0774873	-0.0264563	0.0241746	0.197567	-0.0360746	0.00941327	0.24006	0.332551	0.104229	0.28738
Mrpl36	-0.0279299	0.143814	-0.166204	0.422275	0.108002	0.127244	0.0472344	0.470847	0.322214	0.669789	0.33285	0.783844	-0.046092	0.104913	0.0473791	0.404764	-0.0819673	-0.0111755	-0.0719944	-0.0374669	0.221741	0.103343	0.236551	0.273159	0.0768153	0.287946
Pinx1	-0.154212	-0.158176	-0.0203051	0.213043	0.437113	0.397503	-0.0418849	0.247262	0.447691	0.528152	0.416415	1.01922	-0.125209	0.0181383	0.0687274	0.275562	0.106812	0.0450367	0.215633	0.241161	0.184177	0.173319	0.0308516	0.465624	0.130484	0.28882
Prpf19	0.0269449	0.0220235	0.0909508	0.258707	0.402567	0.512666	0.0397245	0.0996578	0.270429	0.638859	0.435798	0.830155	0.0649677	0.1539	0.215537	0.533876	0.108839	0.123841	0.0477415	0.0367735	0.041947	0.0127168	0.223132	0.24705	0.164048	0.289185
Rad51							-0.142544	-0.617355	1.28627	1.07822	0.653976	1.9526	0.549891	-0.342306							-0.0502449	-0.622544			0.45947	0.289724
Uqcr11	-0.0170011	-0.0482053	-0.176556	0.149503	0.266355	0.0995399	0.0354414	0.366779	0.621867	0.66891	0.35585	0.910634	0.164563	0.0422785	0.100306	0.618947	0.0742497	0.0349873	0.0846838	0.171783	0.252294	0.0396717	0.165003	0.423663	0.160588	0.289874
Eif1ax	0.0350443	-0.0643792	0.0961243	0.463312	0.127357	0.198165	-0.0991001	0.112812	0.499297	0.692534	0.369675	0.834683	0.00864406	0.0281861	0.0452355	0.363976	0.186395	0.225755	0.153143	0.252083	0.050337	-0.00916451	0.197368	0.384709	0.139127	0.290223
Ssrp1	0.0118385	0.0852225	0.144109	0.398071	0.43743	0.509132	0.0208821	0.104103	0.373391	0.586359	0.325788	0.878032	0.103623	0.0885879	0.243183	0.413467	0.0627047	-0.0173173	0.0337448	0.0843742	0.130002	0.0652995	0.186844	0.288844	0.172795	0.290348
Gcn1l1	0.0947947	0.260037	-0.362767	0.0179363	0.319553	0.746893	-0.024452	0.111152	-0.0966426	0.263996	0.437588	0.791284	0.127147	0.304678	0.310281	0.510959	-0.356084	-0.0750995	-0.26217	-0.041038	0.0031782	0.209908	0.122339	0.388682	0.0260637	0.290782
Afg3l2	0.105689	0.225719	0.0440972	0.298989	0.313792	0.56524	-0.0238204	0.217837	0.207737	0.377116	0.307354	0.688772	0.0458241	0.286548	0.126961	0.313407	0.107923	0.0690928	0.123747	0.0685984	-0.0127084	0.142342	0.0548302	0.240955	0.116785	0.291218
2310061I04Rik	-0.126252	-0.0443714	0.131464	0.313191	0.385468	0.642367	-0.00300507	-0.0312381	0.172397	0.246896	0.346442	0.812752	0.227781	0.334962	0.123121	0.504873	0.183086	0.10115	0.136077	0.429274	-0.127908	-0.13873	0.0808324	0.324667	0.127459	0.291316
Erh	-0.261962	-0.146591	-0.098367	0.118027	0.301482	0.347238	0.039964	0.198683	0.360823	0.64325	0.444729	1.08351	0.0553737	-0.115871	0.0893988	0.711567	-0.0362788	-0.0123899	0.00641003	0.219004	0.051704	-0.0814001	0.338932	0.535761	0.107684	0.291732
Polr3b	0.146299	0.194199	-0.0320586	0.221607	0.242808	0.278031	0.195945	0.245731	0.173487	0.552567	0.494403	0.656162	0.253864	0.336807	0.394216	0.544485	0.218584	-0.0198205	0.204485	0.168607	0.135925	0.158185	0.0603141	0.164262	0.207356	0.291735
Wee1			0.18365	0.433277			-0.0734977	0.081394	0.767052	0.406483	0.930595	2.03153	0.193666	0.0476795	-0.0614244	-0.406071					-0.076023	-0.631786	0.149743	0.374065	0.25172	0.292072
Slc25a25	0.0881117	0.255357	0.133099	0.38206	0.221369	0.387266	0.0706353	-0.10196	-0.120175	0.0844901	0.529926	0.635008	0.106185	0.35736	0.589473	0.321117	-0.0495944	0.082781	-0.00611285	0.301528	0.195719	0.354069	0.00051625	0.446959	0.146596	0.29217
Pkd1l3	0.153791	0.278725	0.0345437	0.196871	0.0953207	0.01935	0.116975	0.401719	0.177399	0.441387	0.316227	0.735134	-0.0282731	0.483927	0.399469	0.701584	-0.0535634	-0.0467544	0.0471039	0.0516787	0.145039	0.201309	0.18717	0.0413524	0.1326	0.29219
Ddx27	0.0222801	0.0489002	0.0807241	0.434041	0.461878	0.613536	-0.105699	0.075669	0.160099	0.570549	0.417275	0.75076	0.0380162	0.118519	0.223408	0.465511	0.00394118	-0.0256032	0.105411	0.117702	-0.0168389	-0.0158863	0.240562	0.355001	0.135921	0.292392
Scamp4	0.0477791	0.136281	-0.220004	0.181978	0.209668	0.240575	-0.0682289	0.145917	0.222017	0.473263	0.232997	0.616775	0.335307	0.422178	0.37653	0.772435	-0.0738653	0.060233	-0.00752391	-0.057345	0.0387055	0.297591	-0.00188722	0.221249	0.0909578	0.292594
Sdad1	0.155603	-0.0880241	0.0743824	0.306513	0.811819	0.685344	0.0909696	0.00798846	0.0746224	0.461186	0.528718	0.96171	0.175479	0.121025	0.339545	0.784796	0.088287	0.0424116	0.0223422	-0.0135735	0.0762717	0.0557157	0.228405	0.18723	0.222204	0.292693
Eif3i	0.00544969	0.100553	0.0188901	0.193959	0.0074645	0.047609	-0.0129369	0.263935	0.569967	0.765124	0.26969	0.702257	0.00705627	0.0563408	0.0812351	0.454727	0.0847667	0.0414252	0.142415	0.279614	0.0692181	0.118594	0.348654	0.488764	0.132656	0.292742
Gtpbp4	-0.00246176	0.0213626	0.0372153	0.304096	0.341038	0.320106	-0.0320341	0.185758	0.255417	0.457019	0.327046	0.818926	0.148112	0.109459	0.103851	0.654333	0.0789784	0.0365134	-0.0727544	0.14477	0.0479546	0.148024	0.286629	0.315732	0.126583	0.293008
Aacs	-0.0985374	0.110397	-0.0931168	0.0690078	0.489725	0.718365	-0.0108419	-0.064265	0.190399	0.256427	0.480967	0.740666	0.01985	0.0765481	0.338154	0.465264	0.266626	0.0903143	0.085102	0.508645	0.159268	0.289633	0.18587	0.262467	0.167789	0.293622
2610020C07Rik	0.0168958	0.165843	-0.113664	0.114221	0.261756	0.371579	-0.226074	0.0172601	0.407211	0.596677	0.39331	0.683498	-0.114406	0.0604088	0.356746	0.506169	0.200868	0.096794	0.164983	0.325519	0.0423568	0.0875162	0.284381	0.498064	0.13953	0.293629
Bola3	0.112042	0.0477196	-0.479188	-0.144234	0.306745	0.217734	0.225991	0.54198	0.543906	1.03794	0.222201	0.796878	0.211268	0.0527785	-0.297031	0.488524	0.0219158	0.0657929	-0.372395	-0.00184726	0.14044	0.0841061	0.201793	0.338204	0.0698073	0.293798
Psme3	-0.018202	0.0108312	0.0797179	0.397546	0.391773	0.569875	0.0126237	0.0112265	0.14723	0.498831	0.427812	0.868937	0.00417431	0.0666241	0.269387	0.480622	0.0520981	0.00907028	0.0730218	0.210625	0.0438638	0.0449228	0.247723	0.357141	0.144269	0.293854
Nkrf	0.224052	-0.0501623	0.473944	0.825813	0.584027	0.657254	0.0166296	-0.0687111	-0.281898	0.0724682	0.274094	0.772151	-0.328903	-0.0982797	0.505556	0.711987	-0.00574212	-0.0938416	0.249701	0.307085	0.153728	-0.0667433	0.504059	0.55742	0.197437	0.29387
Elac2	0.0420354	0.140463	-0.163209	0.219083	0.377132	0.52913	0.114039	0.14437	0.113924	0.592498	0.445812	0.709807	0.123983	0.160608	0.154658	0.579077	-0.146197	-0.220799	0.0714658	0.270295	0.095864	0.147442	0.255792	0.259963	0.123775	0.294328
Cpsf3	0.0508449	0.2074	-0.0919652	0.105857	0.272548	0.38719	0.142691	0.34233	0.0830132	0.382023	0.213811	0.586303	0.243374	0.40827	0.215932	0.519486	0.0298257	-0.00416062	0.10442	0.148812	0.160297	0.30382	0.151801	0.147453	0.131383	0.294565
Dpy19l1	-0.00123353	0.193633	-0.159699	-0.123193	0.0869092	0.332597	0.137338	0.268577	0.0348358	0.233167	0.361335	0.637383	0.202141	0.227464	0.419597	0.710479	0.193119	0.283468	0.240532	0.169228	-0.0594624	0.297212	0.0712779	0.31118	0.127224	0.2951
Idh3a	-0.0416514	0.11409	-0.129098	0.249225	0.494706	0.578348	-0.0585461	0.155905	0.212124	0.513048	0.440632	0.916603	0.228014	0.0412182	0.0216207	0.188349	0.0349304	0.057877	0.0766185	0.304514	0.0416841	-0.0851747	0.273154	0.510817	0.132849	0.295402
Crtap	0.0646084	0.198169	0.157484	0.348429	0.477935	0.799815	0.169787	0.149777	0.174368	0.17228	0.365049	0.684383	0.173461	0.310008	0.278029	0.121163	0.0539201	-0.016437	0.0386407	0.247377	0.131371	0.17992	0.165736	0.353814	0.187532	0.295725
Snhg5	0.0414837	-0.137288	-0.0626792	0.0875534	0.754758	0.696443	0.107603	0.22711	-0.127059	0.105111	0.360815	0.985356	-0.0474915	0.162189	0.0728169	0.639886	0.092719	-0.175677	-0.294916	-0.0655716	0.0387777	0.288354	0.557942	0.735562	0.124564	0.295752
Rpl22l1	0.00316768	0.00552251	0.113738	-0.00524106	0.258997	0.337224	-0.00540908	0.332	0.842125	1.19389	0.10986	0.6104	-0.00237454	-0.00102483	-0.120384	0.543696	0.305339	0.0912739	0.132246	-0.0467611	0.20693	0.0472297	0.285362	0.446311	0.177467	0.29621
Dnah11	0.130108	0.269114	-0.365518	0.412529	0.155418	-0.593413	0.204946	0.352266	0.56754	1.01237	0.365144	1.04509	-0.116008	-0.0299015	0.435644	0.603896	0.165892	0.0965339			-0.0822174	-0.144777	0.28926	0.234827	0.15911	0.296231
Snrpb	-0.142928	0.0614428	0.111676	0.34774	0.298114	0.373635	0.0361477	0.134025	0.446421	0.638138	0.351675	0.858709	0.0932569	0.0428371	0.0591439	0.327016	0.0493924	0.095315	0.143505	0.30112	0.023432	0.03762	0.214643	0.340359	0.140373	0.296496
Yrdc	-0.0893655	0.0816788	0.0507696	0.395516	0.475233	0.488124	0.27036	0.24687	0.348979	0.546598	0.527056	0.7407	0.0563195	0.0958702	0.176042	0.365313	0.131218	0.0349519	-0.00345816	0.150831	0.0106053	0.018352	0.274136	0.397802	0.185658	0.296884
Ppp5c	-0.0633354	-0.0247303	0.0642981	0.310582	0.323516	0.40948	0.00150875	-0.0123404	0.169947	0.583509	0.239707	0.664438	0.0739251	0.130895	0.167596	0.465838	0.18182	0.310486	0.212295	0.385845	-0.0376025	0.0854125	0.269998	0.254383	0.133639	0.296983
Stip1	-0.389248	-0.310128	0.0949738	0.347646	0.447287	0.639463	-0.593656	-0.458587	0.36429	0.509673	0.504614	1.17573	-0.458219	-0.35712	0.332523	0.783302	0.574581	1.08649	0.243783	0.300012	-0.615218	-0.542121	0.223154	0.395408	0.0607387	0.297481
Emc6	-0.0254828	0.168228	-0.257133	0.135821	0.228998	0.33443	0.0494635	0.258185	0.339038	0.390064	0.371448	0.835359	0.0235926	-0.0157278	0.172617	0.634297	0.0111972	0.118176	0.0546998	0.172331	0.119443	0.0946076	0.399614	0.444505	0.123958	0.297523
Gimap7	-0.206387	0.307565	-0.423976	-0.183975	-0.139779	0.364492	-0.0464986	0.493751	0.388101	1.0927	0.0248555	0.774192	0.0814404	0.0294664	-0.190986	0.276195	-0.575249	-0.272702	-0.360884	-0.233913	-0.111188	0.338017	0.0713912	0.588162	-0.124097	0.297829
Atp5d	0.0347827	0.234872	-0.102807	0.199707	0.052647	0.210658	0.0986384	0.229373	0.579377	0.651359	0.411317	0.748976	0.0790707	0.0925192	0.128178	0.402327	-0.047448	0.0201933	0.0799449	0.333308	0.109039	0.0829084	0.19633	0.368008	0.134922	0.297851
Tcerg1	0.133603	0.0308464	0.108671	0.406991	0.416372	0.635747	-0.0959404	-0.0136105	0.171152	0.459491	0.43159	0.78705	0.0980612	0.205983	0.390253	0.50069	0.0302842	0.0555955	0.0549058	0.23937	-0.0195902	0.0338801	0.235257	0.241303	0.162885	0.298612
Ndufaf6	-0.214681	-0.133706	0.0966564	0.641436			0.376272	0.547594	0.128128	0.508494	0.642635	0.977439					-0.170296	-0.127683			-0.118468	-0.351901	0.460645	0.328151	0.150111	0.298728
Pelp1	-0.0324353	0.0568486	-0.0256809	0.395646	0.495952	0.63831	0.0176946	0.108824	0.324393	0.592906	0.490145	0.828284	0.145002	0.152478	0.373096	0.390169	0.0281527	-0.0421056	0.105818	0.127748	0.17934	0.096252	0.228372	0.242514	0.194154	0.29899
Ikbkap	0.0869407	0.0773011	0.268009	0.474663	0.256348	0.451062	-0.00713333	0.165072	0.1146	0.529587	0.395651	0.719028	0.0384551	0.231222	0.277384	0.479313	-0.0899126	-0.0720581	0.040693	0.0370466	0.0818238	0.197178	0.257909	0.309119	0.143397	0.299878
Banf1	-0.262834	-0.00719376	-0.0376904	0.214108	0.194873	0.280896	0.0127611	0.198776	0.237828	0.493803	0.526543	1.06751	0.0624999	0.143008	0.152211	0.578726	0.151086	0.17107	0.0664071	0.149958	0.0958144	0.0433571	0.292637	0.264726	0.124345	0.299895
Thyn1	0.127424	0.110538	0.0797814	0.417805	0.0561547	0.0977394	-0.0758598	0.150542	0.224187	0.669003	0.269982	0.840377	-0.0507064	-0.0744401	-0.0662204	0.563728	0.0361712	-0.0400025	0.0754558	0.215598	0.135366	0.0636719	0.219801	0.584557	0.0859613	0.299926
Naa50	0.0922777	0.110117	0.101578	0.366302	0.364151	0.508825	-0.0138157	0.197014	0.405666	0.470878	0.469747	0.793092	0.0968895	0.0754082	0.0820922	0.470799	0.187993	0.205206	-0.048406	0.076908	0.0934784	0.0206024	0.226246	0.311593	0.171492	0.300562
Cct5	-0.133815	-0.0697	0.193063	0.45065	0.264108	0.303761	-0.0516458	0.133387	0.38028	0.582802	0.447958	0.815166	-0.104387	-0.0489627	0.164189	0.561712	0.272728	0.288369	0.172024	0.270178	-0.0453588	-0.0789331	0.303401	0.39859	0.155212	0.300585
Tomm5	-0.0245426	0.0531629	-0.280324	0.10097	0.275029	0.281856	0.0456236	0.324911	0.630401	0.740901	0.530047	0.918482	-0.0972633	-0.000243188	0.3459	0.659561	-0.140356	-0.151153	-0.0779146	0.0927503	0.0965221	-0.0202848	0.385111	0.608154	0.140686	0.300756
Pdss1	-0.225229	0.00666077	-0.233254	0.158127	0.702066	0.527759	0.318111	0.186609	-0.146093	0.722332	0.537413	0.79128	-0.102599	0.216844			0.129982	0.0972326			0.253618	-0.106679	-0.0772983	0.408975	0.115672	0.300914
Ruvbl2	-0.0097275	-0.0639288	0.019386	0.40091	0.463099	0.589324	0.0148307	0.0749406	0.383251	0.497672	0.570997	0.85107	-0.0182237	0.0484731	0.290983	0.560186	0.195879	0.176323	0.0274937	0.0775429	-0.00778885	0.0168191	0.366945	0.383532	0.191427	0.301072
Clspn							-0.0765252	-0.51505	0.706712	1.03256	0.724045	1.55331	0.974396	0.253395	0.393572	-0.264959	0.42265	0.438093			0.166343	-0.239073	-0.703354	0.157412	0.32598	0.301962
Trp53	-0.0187945	0.0281632	0.2481	0.47069	0.335844	0.393003	0.108862	0.233437	0.0461992	0.481968	0.398218	0.596851	0.0721751	0.251365	0.25651	0.487549	0.214333	0.141168	0.174385	0.319811	0.0787918	-0.0247218	0.235522	0.245581	0.179179	0.302072
Fam136a	-0.0843502	0.0131766	-0.0630916	0.297933	0.311506	0.291712	0.153865	0.447646	0.164388	0.426636	0.577995	1.10195	0.244999	0.249168	0.225649	0.278542	-0.00773711	0.0903838	0.0157035	0.0146642	0.212291	0.15975	0.286874	0.255279	0.169841	0.302237
Pebp1	0.0243319	0.0598724	0.120699	0.488206	0.370582	0.363067	0.0799993	0.166297	0.5157	0.819179	0.490445	0.826655	-0.0211098	-0.0764293	0.206477	0.231998	0.0915029	0.0923936	0.147889	0.320326	0.0603286	-0.108877	0.403827	0.457156	0.207556	0.30332
Cirh1a	-0.0466333	-0.0473272	0.00213387	0.237184	0.409705	0.447479	0.188239	0.342937	0.159217	0.523864	0.456664	0.669766	0.0379213	0.077875	0.367587	0.570617	0.230657	0.0992597	0.0730175	0.196552	0.186105	0.167206	0.21994	0.359208	0.190379	0.303718
1110001J03Rik	-0.141794	0.305277	-0.136306	0.119066	0.237311	0.0962867	0.0385783	0.463129	0.429682	0.697385	0.172601	0.886383	-0.01613	0.0256943	0.0662354	0.347568	0.124351	0.0773141			0.175781	-0.05277	0.180883	0.378281	0.102836	0.303965
Cox6c	0.0497214	0.124567	-0.0680796	0.230164	0.0807353	0.067756	-0.0637118	0.314217	0.633781	0.777759	0.145517	0.732835	-0.0692347	-0.00303544	-0.15754	0.346235	0.0822554	0.157266	0.105531	0.23583	0.19599	0.170995	0.297876	0.496087	0.102737	0.304223
G3bp1	0.0247657	0.003328	0.215742	0.463003	0.397208	0.485437	0.0722924	0.118872	0.435814	0.655479	0.421469	0.839024	0.0940951	0.0996104	0.321967	0.397328	0.112838	0.031858	0.123682	0.229388	0.0950114	0.0215085	0.222161	0.30862	0.211421	0.304455
Abca2	0.519461	0.798803	-0.0785443	0.236269	0.07905	0.357411	0.225541	0.355157	0.116379	0.392349	0.163616	0.369581	0.280407	0.315592	-0.0318624	0.0828284	0.0880537	0.275967	-0.128325	0.144636	0.110542	0.383885	-0.101321	-0.0588088	0.103583	0.304472
Polr3g	0.133474	0.296197	-0.171312	0.152949	0.116894	0.399481	0.286987	0.436313	-0.397551	0.209611	-0.0566987	0.768824	0.311853	0.564057	-0.139501	0.409046	-0.0228334	-0.293501	-0.0752129	-0.271939	0.170416	0.392521	0.17886	0.592832	0.0279478	0.304699
Acsl5	-0.0765407	-0.0313438	-0.0306776	0.34702	0.650778	0.85036	-0.0847234	0.0424858	0.448856	0.658299	0.380811	1.00476	-0.100656	-0.0698719	0.229316	0.494725	-0.0626826	-0.0374088	0.0635456	0.234006	-0.065559	-0.0588224	0.0410514	0.229168	0.116127	0.305282
Gnl2	0.0116912	0.0290375	0.00346898	0.387872	0.298336	0.377659	0.0869523	0.226821	0.212799	0.584103	0.376575	0.690147	0.032799	0.304849	0.0401457	0.361945	0.0602523	0.056032	0.054021	0.223794	-0.00933924	0.143619	0.103569	0.27887	0.105939	0.305396
Exosc5	-0.145035	-0.0157791	-0.089498	0.10638	0.350196	0.444645	0.0903826	0.172888	0.274068	0.830157	0.429526	0.722792	0.112587	0.235401	0.155026	0.677375	-0.211302	-0.148822	0.0776442	0.286959	0.127457	0.224175	0.15054	0.141372	0.110133	0.306462
Anp32b	-0.00100875	0.0165078	0.0788772	0.59353	0.411809	0.446401	0.0749873	0.150068	0.478739	0.730872	0.500677	0.983327	0.038297	0.0463783	0.191044	0.285971	0.08426	0.087097	0.0924663	0.109708	0.0599669	-0.0187631	0.177865	0.246997	0.182332	0.306508
Hdgf	-0.045391	0.0207075	0.119172	0.639185	0.317713	0.525777	-0.0675975	-0.100892	0.308955	0.63066	0.576836	0.926361	0.0524809	0.00882525	0.2312	0.353178	0.190098	0.209727	0.189676	0.354795	-0.00728879	-0.0781546	0.22527	0.189381	0.17426	0.306629
Pmaip1	0.697198	1.11452	-0.88834	-0.149108	0.381609	0.917707	0.573742	0.845989	0.526371	0.595733	0.633704	1.25635	0.378621	0.223504	-0.0635016	0.219018	-0.947957	-0.784624	-2.01508	-0.722013	0.272931	0.0985454	0.159271	0.0658295	-0.0242861	0.306787
Mettl22	-0.195993	-0.187541	0.173844	0.327081	0.259003	0.193905	0.027104	0.199809	0.360314	0.359583	0.403524	0.863963	0.0354103	0.343445	-0.0503742	0.679077	-0.177152	-0.200943	-0.113623	0.477817	0.0685192	0.265933	0.176993	0.363746	0.0806309	0.307156
Naa10	0.0520408	0.248703	-0.245853	0.00823029	0.249814	0.170021	0.140476	0.479435	0.453471	0.751401	0.365602	0.727199	0.099368	0.406735	0.336716	0.48978	-0.0375181	-0.125081	0.106701	0.197397	0.136183	0.13495	0.186105	0.205908	0.153592	0.30789
Hprt	0.0108	0.0822594	0.154863	0.349835	0.172072	0.0738904	-0.019748	0.187074	0.365764	0.592147	0.17677	0.754153	0.0164007	0.0350387	-0.00379222	0.535091	0.0568181	0.136522	0.129612	0.335839	0.180899	0.186262	0.281285	0.431186	0.126812	0.308275
1810032O08Rik	-0.123065	-0.00449999	-0.0467243	0.350452	0.682397	0.496436	0.0468701	0.283054	-0.0702241	0.419328	0.566093	0.894886	-0.180128	0.0874343	0.663026	0.566138	0.0647908	-0.231368	-0.090566	0.278252	-0.23993	-0.0302684	0.368127	0.592542	0.136722	0.308532
Armc6	-0.222071	0.179643	-0.392065	0.0242447	-0.0824797	0.178711	-0.177224	-0.0394182	0.18833	0.32334	0.671005	1.26611	0.09088	0.295922	0.259231	1.21071	-0.0923393	0.0337928	0.123666	0.0200339	-0.18659	0.116677	-0.217154	0.100983	-0.00306753	0.309229
Atp5e	-0.161554	0.0866282	-0.167265	0.199965	0.176908	0.165564	-0.0882418	0.281451	0.573699	0.837821	0.371387	0.91596	-0.135124	-0.0920962	0.0066898	0.456374	0.082972	0.135842	0.0182198	0.270196	0.159437	0.0112338	0.274057	0.445555	0.0925987	0.309541
Hypk	-0.102076	0.26193	-0.275169	0.189177	0.0863467	0.279431	0.0970882	0.463246	0.219347	0.460695	0.332838	0.64798	0.109497	0.232205	0.0835057	0.55039	-0.0781823	-0.0103945	-0.00636122	0.0255684	0.260489	0.275477	0.143121	0.340327	0.0725369	0.309669
Zpr1	0.0721221	0.162395	-0.0751508	0.235281	0.386383	0.486033	0.169448	0.302171	0.270862	0.530181	0.378148	0.6768	0.185431	0.303551	0.309143	0.678632	0.00822101	-0.0415413	-0.224915	-0.0312426	0.0869295	0.190834	0.139568	0.230759	0.142182	0.310321
Cebpz	0.0676852	0.144314	0.00861461	0.296475	0.441606	0.543076	0.0522555	0.160776	0.0897615	0.294056	0.376782	0.6197	-0.00031378	0.146667	0.261702	0.569858	0.0451206	0.17049	0.075148	0.227458	0.147976	0.242355	0.290983	0.317272	0.154777	0.311041
Ppie	-0.105254	0.0176317	-0.111867	0.240198	0.396631	0.46177	0.0475465	0.19597	0.411912	0.800122	0.283495	0.701022	0.133351	0.134918	0.197203	0.552078	0.0110013	0.0854493	0.00102768	0.152896	0.0598423	0.0908332	0.169082	0.303337	0.124498	0.311352
Serbp1	0.00246447	0.0976375	-0.0419813	0.320351	0.307902	0.293085	-0.0276987	0.136183	0.516025	0.746194	0.46531	0.945952	0.095933	0.0731367	0.233069	0.502723	0.104018	0.133887	0.117274	0.164989	0.046634	0.0138282	0.225968	0.310804	0.17041	0.311564
Mapkapk3	-0.00179354	0.119212	0.305685	1.06237	0.0489554	0.267853	0.0314987	-0.159268	0.600484	0.742939	-0.00496683	0.067283	0.282744	0.119637	0.107165	-0.051421	-0.0515981	0.33049	0.161679	0.526849	0.0701316	0.219665	0.309401	0.495468	0.154949	0.311756
Noc3l	0.178838	0.0266791	0.162955	0.580629	0.362011	0.31178	-0.0532201	0.152166	0.0161149	0.436274	0.462314	0.789868	-0.118873	0.00404162	0.356951	0.466977	0.128144	0.187669	0.125151	0.206885	0.160216	0.199889	0.360307	0.380893	0.178409	0.311979
Mrps15	0.173202	0.131361	0.0698561	0.408308	-0.135164	0.0930299	0.313412	0.340098	0.275285	0.730888	0.218309	0.615843	0.151617	0.0958517	-0.0285314	0.513518	-0.145929	0.0559278	0.0989411	0.163466	0.125001	0.151403	0.192333	0.446519	0.109028	0.312184
Pitrm1	0.121484	0.0968181	0.266084	0.461739	0.414507	0.472686	-0.0350901	0.0568571	0.400832	0.605121	0.435237	0.76523	-0.088407	0.0897686	0.199621	0.462289	0.0626633	0.0627801	0.102871	0.127514	0.165655	0.162723	0.35332	0.390099	0.199898	0.312802
Utp15	-0.00451374	0.00223587	0.0541933	0.195735	0.358635	0.490253	0.0706692	0.221717	0.292539	0.623507	0.371139	0.756735	-0.0194917	0.19345	0.256864	0.632488	0.0894426	0.0222122	-0.0193472	0.104999	0.0656809	0.152275	0.0843919	0.364933	0.13335	0.313378
Impa2	0.0878398	0.157153	-0.235927	0.267679	0.438232	0.360005	0.131314	0.131595	0.213834	0.830839	0.492286	0.861266	0.209814	0.285521	-0.0338355	0.169255	0.113232	0.279776	0.239406	0.0265375	0.184362	0.085151	0.137319	0.307434	0.164823	0.313518
Wdr4	-0.0275298	-0.0804431	-0.0603441	0.386189	0.486871	0.658439	0.0402496	0.11595	-0.0400689	0.579193	0.534391	0.782775	-0.148281	0.115447	0.6016	0.787473	-0.0860853	-0.0632486	-0.131483	-0.0583429	0.0978436	0.222427	0.209372	0.322545	0.123045	0.314034
Mpp6	-0.339481	-0.230538	-0.211238	0.249633	0.235072	0.378428	-0.118756	0.177571	0.578693	0.896606	0.488068	0.884255	-0.156158	-0.21912	0.246443	0.706366	0.0508367	0.18028	0.129857	0.243673	0.161911	0.0774675	0.265915	0.425818	0.11093	0.314203
Wdr36	0.0653086	0.054467	-0.0116063	0.325568	0.351422	0.420938	0.166965	0.270022	0.240088	0.528586	0.324098	0.690542	0.0875338	0.265685	0.294022	0.611283	0.0126956	-0.00237211	0.0294522	0.259126	0.117512	0.0841303	0.115208	0.265396	0.149392	0.314448
Nol9	0.0731096	0.117298	0.0787933	0.464366	0.53949	0.550432	0.0531778	0.0625969	0.0626292	0.599314	0.518867	0.829468	0.0181424	0.172752	0.449446	0.391015	0.043708	0.0262583	0.1058	0.280623	-0.0484658	0.05339	0.146799	0.236509	0.170125	0.315335
Lyst	-0.0478711	-0.298705	0.609247	0.40956	0.367542	0.466105	-0.711171	-0.475434	0.36218	0.703411	-0.0162318	0.367924	-0.500418	-0.0134195	0.311463	1.26933	0.342643	0.0681565	0.438794	0.966964	-0.3776	-0.231921	0.191068	0.55484	0.0808038	0.315567
1810043H04Rik	0.295309	0.38087	-0.075376	0.344896	0.10826	0.226965	0.0801234	0.502596	0.710718	0.210837	0.147425	0.74927	0.0913636	0.246046	-0.101418	0.223015	-0.0823897	0.0520495	0.055674	0.183729	0.339274	0.263153	0.0946813	0.404546	0.138637	0.315664
Pla2g12a	0.206892	0.326261	0.0433593	0.544346	0.38016	0.227447	-0.0824247	0.0453928	-0.0929028	0.235742	0.421265	0.803345	-0.397371	0.205172	-0.0112601	0.12246	0.156527	0.00225389	0.251924	0.504209	0.189294	0.27935	0.18598	0.494058	0.104287	0.315836
Trmt1	0.00912612	0.0118415	0.153541	0.535402	0.29125	0.484219	0.0506911	0.119938	0.16131	0.623463	0.39479	0.582807	-0.104286	0.186391	0.304316	0.565714	-0.0264382	-0.0187129	-0.0350101	0.255393	0.0120495	0.125763	0.188106	0.317969	0.11662	0.315849
Uqcrq	-0.0843809	0.113085	-0.507202	-0.0888668	0.29225	0.281084	0.0179675	0.285579	0.525347	0.823586	0.328632	0.963024	0.0421867	0.0846391	0.0278852	0.482064	0.0138551	0.102145	-0.0442665	0.171197	0.176536	0.0599085	0.176785	0.5195	0.0804663	0.316412
Yif1b	0.0383872	0.315913	-0.139911	0.103254	0.0418324	0.319367	0.179417	0.367977	0.0378938	0.597342	0.521891	0.78342	0.183907	0.222159	-0.0166787	0.286771	0.262829	0.221047	-0.0886036	0.252276	0.199757	0.064178	0.0328682	0.264122	0.104466	0.316485
Nol8	0.0724059	-0.0110231	0.112652	0.539865	0.449962	0.603491	-0.0640575	0.146632	0.202623	0.457654	0.314447	0.659872	-0.0302907	0.154277	0.220998	0.547522	-0.0149042	0.0466678	-0.00387859	0.21485	-0.0182125	0.00209758	0.324223	0.445068	0.130497	0.317248
Aarsd1	0.0824233	0.00060758	0.157386	0.645959	0.0151035	0.180538	0.170947	0.253709	0.408409	0.951631	0.448438	0.703861	0.172368	0.114764	0.0234488	0.162174	0.108739	0.302043	0.0758458	0.243746	0.0437667	0.190779	0.0330289	0.0606966	0.144992	0.317542
Htt	0.143422	0.0693378	0.317073	0.572963	0.200112	0.370621	-0.0727606	-0.0911932	0.279336	0.627988	0.216357	0.590708	-0.0840721	0.0160604	0.143972	0.273728	-0.00645709	0.0369026	0.251425	0.532239	-0.0517597	0.101982	0.492138	0.71329	0.152399	0.317886
Klk8	0.0771436	0.172288	0.209758	0.075113	0.216612	0.0939404	0.156756	0.432316	0.922539	1.0071	0.175456	0.606617	0.152752	0.266574	0.189232	0.672534	0.183727	-0.118563	0.312081	0.101834	0.196616	0.206108	0.166536	0.302728	0.246601	0.318215
Gemin4	0.0359584	0.0157511	0.180111	0.370912	0.487235	0.476119	-0.0240357	0.138592	0.22381	0.452833	0.428665	1.09893	0.240078	0.11136	0.413686	0.522916	0.141603	0.0336537	0.141445	0.18676	-0.061142	0.00300746	0.403391	0.423031	0.217567	0.319489
Larp1b	0.199805	0.265348	-0.176684	0.444841	0.574372	0.574206	-0.0260636	0.0391542	0.56091	0.677692	0.654664	0.858331	-0.116718	-0.238534	0.187236	-0.0561754	0.0804282	0.271362	0.142164	0.390109	0.0844141	-0.0694482	0.785562	0.678299	0.245841	0.319599
Wdr74	0.00149279	-0.0327533	-0.0700688	0.350679	0.581063	0.593635	0.0824475	0.257667	0.153708	0.528115	0.569028	0.875512	0.0458363	0.123104	0.34281	0.569966	0.0362342	-0.0870766	0.0930479	0.181611	0.162884	0.13372	0.307558	0.342435	0.19217	0.319718
Mak16	0.0565027	0.084167	0.238286	0.474673	0.482612	0.554002	0.0128435	0.126285	0.215477	0.257169	0.387766	0.640593	0.0771895	0.222151	0.443869	0.684777	0.138828	0.0356616	0.0311615	0.167214	0.134256	0.188594	0.370631	0.40336	0.215785	0.319887
Cct8	-0.0907741	-0.139853	0.175983	0.470553	0.428637	0.414083	-0.123496	0.0468027	0.306618	0.573242	0.45183	1.01826	-0.192953	-0.112232	0.209654	0.661924	0.161598	0.23486	0.221041	0.259408	-0.0353572	-0.0558946	0.320538	0.468019	0.152777	0.319931
2410002F23Rik	-0.0370606	-0.0904572	0.0248506	0.404406	0.660703	0.825681	0.109878	0.141115	-0.246882	0.275062	0.508917	0.808318	-0.0449188	0.297049	0.263496	0.503235	-0.0852518	-0.197466	0.0196479	0.343048	0.074778	0.160291	0.356467	0.369436	0.133719	0.319977
Acat1	0.0318892	0.223501	-0.0412508	0.218231	0.159882	0.256926	0.235815	0.49973	0.185021	0.353711	0.0171351	0.618095	0.121172	0.301006	0.0181185	0.475466	-0.0091689	0.0435542	0.163465	0.260731	0.137207	0.279146	0.148487	0.317175	0.0973143	0.320606
Mrps10	-0.0908003	-0.0376763	0.0945786	0.521012	0.475622	0.36433	0.0632255	0.158793	-0.120677	0.291402	0.456183	0.863262	0.0639087	0.228479	0.280664	0.735854	-0.234165	-0.117944	-0.103597	0.142834	0.110924	0.050457	0.245849	0.648978	0.103476	0.320815
Prkca	0.333172	0.18461	0.539705	0.523917	0.841541	0.996038	0.291653	0.198927	0.223663	0.249428	0.40524	0.552573	0.237686	0.0944764	0.495767	0.176723	0.0670867	-0.102459	0.416099	0.619966	0.0861755	-0.0979428	0.311385	0.45522	0.354098	0.320956
Alg3	-0.0781567	0.0899886	-0.21804	0.169557	0.497772	0.634528	0.00388484	0.174401	0.0494292	0.848547	0.289341	0.783893	0.00145929	0.00282223	0.151385	0.528267	-0.0957197	-0.117644	0.112532	0.239783	0.193642	0.113891	0.327559	0.388098	0.102924	0.321344
Cks1b			-0.723622	-0.817255			0.0331986	-0.103732	0.982551	1.7029	0.639002	1.81511	0.575439	-0.222393			0.222128	0.219108			0.215525	-0.343335			0.277746	0.321487
Slc35a4	0.041034	0.164161	0.0345954	0.245782	0.524368	0.476853	0.194466	0.328042	0.295376	0.503684	0.300333	0.739086	0.08194	0.319428	0.269229	0.483984	-0.00538663	0.0385933	0.0881587	0.221747	0.00442231	-0.0337648	0.25363	0.372138	0.173514	0.321645
Timm50	-0.204108	-0.0875491	0.0185947	0.400225	0.267044	0.244679	-0.0141023	-0.0155076	0.32626	0.747435	0.577416	1.2866	0.0849101	0.00864199	0.125357	0.542568	-0.0327486	0.103386	0.207067	0.309906	0.105873	-0.0530835	0.17211	0.376772	0.136139	0.322006
Ubqln4	0.0523052	0.144603	0.318308	0.721687	0.297606	0.496264	-0.0727429	-0.0606785	0.129453	0.464684	0.416415	0.623633	0.105233	0.101123	0.268303	0.440151	0.2279	0.286651	0.168298	0.326928	0.0470322	0.0849338	0.214921	0.234117	0.181086	0.322008
Timm13	-0.0809339	0.0965778	-0.0910968	0.340139	0.332874	0.364141	0.094464	0.313837	0.35128	0.389492	0.480754	0.861462	0.172882	0.0149364	0.0886391	0.498273	0.00187542	0.11055	0.0678977	0.349979	0.138318	0.0259325	0.243484	0.499599	0.150036	0.322077
Mtap	0.0262363	0.0629697	0.385891	0.486322	0.393851	0.29063	-0.0183155	0.254197	0.533105	0.722299	0.352786	0.995246	0.0682484	0.279498	0.252901	0.497933	0.118505	0.0530014	0.120966	0.0214458	0.0852634	-0.0391665	0.0843987	0.243391	0.20032	0.322314
Snrpf	-0.0427898	0.0832904	0.0661735	0.381309	0.171938	-0.0479481	0.106153	0.399319	0.586865	0.875588	0.490071	0.894832	0.0188396	0.135536	-0.0293983	0.335642	0.4676	0.111116	0.236558	0.224624	0.207386	0.0262006	0.289644	0.451017	0.214087	0.322544
Slc35f2	-0.263285	-0.181555	0.0222391	0.732568	0.127271	0.322965	-0.159947	0.0011857	0.216562	0.834736	0.15857	0.609152	-0.144217	0.00473561	0.155733	0.85501	0.35032	-0.0175546	0.157259	0.299638	0.0576052	0.16046	0.357342	0.257759	0.0862877	0.323258
Snd1	0.0493792	0.266932	0.0285055	0.28931	0.263391	0.519147	0.0401166	0.125404	0.231179	0.591678	0.439947	0.868401	0.0516741	0.0966673	0.19729	0.402976	-0.0474864	0.0238801	0.0823237	0.264038	-0.00741182	0.0837093	0.100093	0.350661	0.119083	0.323567
Eef1d	0.052916	0.260903	0.305704	0.564588	0.0449162	0.0141927	0.00332697	0.391356	0.511334	0.584842	0.266945	0.649261	-0.0257145	0.140178	0.0272222	0.260756	0.139202	0.150211	0.163651	0.357446	0.130704	0.201071	0.240666	0.316296	0.155073	0.324258
H2-Ke6	0.0121518	0.1695	-0.137021	0.104615	0.25815	0.478988	0.177486	0.365971	0.198255	0.503493	0.236949	0.629657	0.00299514	0.444486	-0.0983044	0.331418	0.124775	0.161454	0.0403026	0.293453	0.0208501	0.228647	0.104495	0.180215	0.0784237	0.324325
Lrpprc	-0.00807071	-0.071682	0.0242022	0.309888	0.573109	0.554433	-0.0434208	0.152796	0.211749	0.598895	0.577557	1.05435	0.101299	0.219912	0.424168	0.81486	0.0875505	0.00113881	-0.0492546	-0.00749095	0.0746802	0.019552	0.192409	0.248074	0.180498	0.324561
Eif3g	0.0217095	0.167482	0.0363635	0.44141	0.304702	0.334817	0.0402613	0.246478	0.360424	0.53347	0.407841	0.798801	0.0732477	0.136249	0.153443	0.534634	0.0785701	0.0656377	0.00555864	0.23385	0.0687263	0.0933413	0.151575	0.309886	0.141869	0.324671
Snrpd3	-0.01942	-0.00288232	-0.0859693	0.0904445	0.226994	0.300098	0.0741654	0.306103	0.166846	0.408675	0.299621	0.869048	0.0941084	0.253696	0.208628	0.827024	0.041573	0.0745822	0.00656057	0.0807078	0.218187	0.189719	0.269733	0.502405	0.125085	0.324968
Uchl3	-0.155032	-0.11836	-0.126138	0.167069	0.299701	0.393026	0.0671071	0.215067	0.395226	0.688855	0.623618	0.994253	0.0299028	-0.10884	0.331369	0.696478	0.0660304	0.245221	-0.074112	0.305093	0.196936	0.0112114	0.451889	0.412288	0.175541	0.325114
Ipo7	-0.0302134	-0.168216	0.244579	0.587262	0.375336	0.482939	-0.223302	-0.0518729	0.208336	0.574217	0.358737	0.90763	-0.108051	0.0244809	0.31411	0.709823	0.258534	0.316596	0.0466711	0.201924	-0.150635	-0.112663	0.289965	0.430296	0.132006	0.325201
Tmem261	-0.0960323	0.0743475	-0.250444	0.00914942	-0.110145	0.250525	0.168151	0.26288	0.478592	0.848617	0.346556	0.735857	0.17189	0.177575	-0.163034	0.442659	0.0793244	0.22118	0.157128	0.170255	0.218133	0.29211	0.345172	0.417873	0.112108	0.325252
Pdcd11	0.115402	0.175437	0.20669	0.591013	0.379624	0.546659	-0.0314878	0.0819167	0.156403	0.468648	0.390392	0.734066	-0.109994	0.0327913	0.327328	0.635452	-0.00214172	0.028526	0.100609	0.25347	-0.0420113	0.0628821	0.0498292	0.308774	0.128387	0.326636
Dus4l	0.100172	0.146675	0.312096	0.451951	0.547101	0.383207	-0.0523887	0.248465	0.0972257	0.402873	0.404865	1.11069	0.31944	0.310511			0.0172719	0.0235783	-0.15629	-0.139545	0.221087	0.343452	0.296096	0.312536	0.191516	0.326763
Vprbp	0.136032	0.14341	0.274725	0.514037	0.208177	0.335691	-0.0661186	-0.0365964	-0.0291635	0.430352	0.412396	0.602233	0.0559961	0.245054	0.439896	0.532892	0.0776261	0.126281	0.118474	0.346493	0.126277	0.187769	0.136496	0.495639	0.157568	0.326938
Fntb	0.203454	0.181661	-0.0349876	0.375566	0.202883	0.459062	0.146499	0.097849	-0.0477158	0.547185	0.32138	0.626459	0.152121	0.160984	0.419218	0.759864	-0.0611408	0.000640102	0.0906656	0.137176	0.327054	0.208012	0.364754	0.37479	0.173682	0.327437
Zfp609	0.183565	0.294603	0.866574	1.32805	0.258186	0.455097	-0.157281	-0.160617	0.256188	0.306699	0.186783	0.228972	-0.105622	-0.0309897	0.298105	0.121418	0.111346	0.0695619	0.258973	0.494836	0.042862	0.254004	0.283891	0.570498	0.206964	0.327678
Acot7	-0.136334	0.137208	-1.8512	0.116155	1.50818	1.16068	0.26925	0.178396	1.06838	1.33587	0.407925	1.93617	0.467077	-0.0893188	0.0952482	-0.143456	-0.787236	-0.492399			-0.0946643	-0.320149	-0.287573	-0.213305	0.0599141	0.327805
Slc25a39	-0.058339	0.202868	0.00783706	0.331364	0.44835	0.310673	0.0355622	0.235789	0.585291	0.85128	0.307862	0.784905	0.0866527	0.200355	-0.195425	0.0948757	0.214671	0.223578	0.0941587	0.324937	0.082726	0.148743	0.197587	0.225776	0.150578	0.327929
Utp14a	0.0947988	0.130481	0.06555	0.444573	0.157726	0.275781	0.0230971	0.195022	0.357129	0.578231	0.308788	0.788919	0.1577	0.354571	0.10861	0.670967	0.0239439	-0.105618	0.0470101	0.175287	0.211245	0.23666	0.239211	0.19265	0.149568	0.328127
Elovl5	0.0180182	0.20634	-0.153445	0.16032	0.483275	0.772653	-0.152875	-0.0230322	-0.0670977	0.270716	0.175253	0.551967	-0.102958	0.0376518	0.244965	0.458412	0.0450977	0.402142	-0.0925827	0.425838	0.0291669	0.110563	0.12602	0.579633	0.0460698	0.329434
Polr2h	-0.0819939	-0.140277	0.165976	0.326043	0.263597	0.169131	0.0933137	0.292113	0.357883	0.746666	0.437118	1.02011	0.211488	0.0779217	0.205073	0.458429	0.244072	0.0704045	0.128078	0.253722	-0.0714994	0.0869064	0.782915	0.593267	0.228002	0.329536
Bckdhb	0.351785	0.404153	-0.639411	-0.0669934	-0.15466	0.334057	-0.014844	0.564068	0.110173	1.07908	0.260028	0.636091	-0.256952	0.18805	0.0191375	0.254007	0.0294717	0.347402	-0.355614	-0.10452	0.0763835	0.327647	-0.0739902	-0.00733153	-0.0540411	0.329643
Camkk2	0.121591	0.183283	0.142489	0.66999	0.293159	0.352606	-0.182175	-0.187313	0.438055	0.892987	0.463953	0.832525	0.111484	0.151332	0.16919	0.00958831	0.117138	0.141948	0.201088	0.603665	0.0409445	0.116524	0.238567	0.19018	0.179624	0.329776
Ddx56	-0.0461363	0.0747024	0.0206886	0.324825	0.405845	0.537334	0.154735	0.0808792	0.0468302	0.530734	0.507973	0.91732	0.0421399	0.231198	0.38682	0.689973	0.0445119	0.0119246	0.0433376	0.0952794	0.0297204	0.105837	0.0814035	0.357648	0.143156	0.329805
Fam208b	0.0783667	0.0427828	0.30376	0.466015	0.468712	0.542832	-0.0160979	0.13307	-0.121644	0.242742	0.278916	0.652517	-0.144902	0.18173	0.268548	0.634113	0.119315	0.104188	0.247113	0.296544	-0.0223609	0.26448	0.281402	0.397985	0.145094	0.329917
Ece2	0.0653566	-0.0669681	0.0143294	0.49075	0.729133	0.549398	-0.169902	0.217285	-0.0583093	0.216176	0.75943	1.11746	-0.165039	0.0838658			0.00324316	0.187881	0.288501	0.560537	0.362424	-0.0793571	0.295974	0.353857	0.193195	0.33008
Guk1	0.0649452	0.289799	-0.252556	0.301869	0.111975	0.326367	0.278377	0.424707	0.157045	0.410294	0.264625	0.64337	0.19994	0.154397	0.0254903	0.455829	-0.172865	0.0549149	0.0338594	0.284239	0.269063	0.227865	0.288144	0.392811	0.10567	0.330538
Klhdc2	-0.110423	0.044107	-0.0167304	0.529844	0.385539	0.851608	0.181088	0.216246	-0.316161	0.157354	0.636189	0.414058	-0.20916	-0.0601038	0.191083	0.528018	-0.478387	0.00895822	-0.163223	0.504424	0.0526263	-0.189326	0.563128	0.971335	0.0596308	0.331377
Wdr3	0.060687	0.128644	-0.105648	0.270398	0.474221	0.56063	0.0226243	0.152741	0.089165	0.407852	0.423923	0.778404	0.158441	0.237892	0.340617	0.695137	0.0245413	0.134939	-0.0275989	0.110884	0.0780565	0.2108	0.232884	0.300116	0.147659	0.33237
Nfkbiz	0.112563	-0.184471	0.452039	0.548858	0.386497	0.280371	0.0515978	-0.195596	-0.0813339	0.00214069	0.683301	0.685726	0.0213335	-0.10588	0.41909	0.625349	-0.163949	-0.108242	0.292449	0.929202	0.131418	0.168255	0.746538	1.34763	0.254295	0.332779
Rbm3	0.00191543	0.268114	0.127036	0.27097	0.125018	0.176821	0.110933	0.527791	0.56087	0.715695	0.205857	0.814635	0.0869933	0.175775	0.0508971	0.370447	0.0280505	-0.102247	0.0201645	0.165144	0.117084	0.223324	0.206513	0.393278	0.136778	0.333312
Nmral1	0.474703	1.46423	-1.87221	-0.283984			-0.0295917	0.292869	0.903946	0.763238	0.253278	0.968155	0.161385	0.173262			-0.411848	-0.710504			-0.286557	0.0411153	-0.186673	0.296297	-0.110397	0.333853
Drap1	0.0231905	0.339718	-0.152677	0.101141	0.229929	0.258698	0.187856	0.444292	0.306941	0.567685	0.367586	0.622102	0.232342	0.451028	0.174348	0.457831	-0.00568014	0.119217	0.100738	0.234164	0.204942	0.23939	0.0622736	0.186118	0.144316	0.335115
Kti12	-0.0767497	-0.0186644	-0.106681	0.2755	0.423078	0.633064	0.0879449	0.167219	0.471305	0.582512	0.36607	0.742477	0.195712	0.207388	0.290879	0.800858	0.0191353	0.0347864	0.0413525	0.221808	0.000692944	-0.0314099	0.379744	0.412186	0.174374	0.335644
Xrcc6	0.0496565	0.151073	-0.0157505	0.187071	0.296481	0.297451	-0.178835	0.144889	0.220042	0.384834	0.35389	0.841497	-0.00422128	0.422807	0.18073	0.695005	0.119248	0.063368	0.203901	0.246285	0.127078	0.267908	0.332226	0.338259	0.140371	0.336704
Ampd2	0.0785387	0.123719	0.0249392	0.29666	0.44494	0.572488	-0.0773067	0.125343	0.412218	0.846828	0.565874	1.01215	-0.0135156	0.0960344	0.22066	0.221137	0.0872171	0.11502	0.0881584	0.20893	-0.0634212	0.189835	0.174108	0.233686	0.161868	0.336819
Xrcc5	0.191529	0.28424	-0.148076	0.162448	0.332206	0.230908	0.17221	0.354997	0.21869	0.716459	0.236128	0.662491	0.185513	0.27353	0.143501	0.428956	0.0573513	0.090074	0.164045	0.171156	0.196469	0.301776	0.203944	0.365423	0.162792	0.336872
Rpp14	0.117729	0.091332	0.0151256	0.226902	0.437591	0.406177	0.153545	0.249873	0.38443	0.773682	0.390789	0.691598	-0.173117	0.0130148	0.147221	0.449424	0.12943	0.0432294	0.06171	0.259168	0.111536	0.225923	0.519814	0.615239	0.191317	0.33713
9530027J09Rik	0.0255612	0.030403	-0.0958676	0.522598	0.253008	-0.0661069	-0.185613	0.22456	0.4492	0.829778	0.198152	0.778405	-0.0412939	0.232448	0.465875	0.577166	0.037543	0.0643788	0.300835	0.353149	0.0322781	0.135557	0.178119	0.370314	0.134816	0.337721
Plbd2	0.177142	0.541868	0.00990295	0.198385	0.368384	0.509209	0.164002	0.503064	0.24883	0.54282	0.286907	0.595947	-0.0318053	0.334561	0.0713893	0.18543	-0.100152	0.112759	-0.0629141	0.0745139	0.294824	0.357145	0.012281	0.0970597	0.119899	0.33773
Ccdc9	0.0683697	0.206389	0.204614	0.470032	0.379865	0.597004	0.243706	0.273849	0.167729	0.581741	0.333385	0.421124	0.339309	0.53445	0.253753	0.237836	-0.0454821	-0.00669227	-0.047237	0.188041	0.128198	0.364127	0.187293	0.186954	0.184459	0.337905
Bbs12	0.073801	0.156565	0.892349	1.65282	0.698345	0.622408	0.34889	0.147304	0.640109	0.694093	0.745965	1.0995	0.372403	-0.0619827	-0.0693288	-0.0137818	-0.247622	-0.870301	0.0984705	0.166183	-0.125992	-0.174508	0.525754	0.638221	0.329429	0.338044
Mrm1	0.125469	0.250594	-0.21131	0.362028	0.566316	0.631513	0.179133	0.240857	0.00720582	0.358023	0.518847	0.710798	0.0658974	0.292944	0.282001	0.706703	-0.111538	-0.0384447	-0.107683	0.184559	0.277247	0.143578	0.185322	0.222483	0.148076	0.338803
Fam174b	0.0209698	0.655471	-0.623892	-0.794459	-0.454528	0.303933	-0.188889	0.77585	0.923842	1.06305	-0.135135	0.727396	-0.313022	0.469326	-0.0465421	0.367015	0.502077	0.353309	0.49976	-0.367751	-0.174441	0.145477	-0.183592	0.371305	-0.0144493	0.33916
Aco2	0.0522481	0.177877	0.153227	0.382217	0.247124	0.374813	0.0314809	0.11969	0.359721	0.705934	0.35411	0.755336	-0.0451176	0.05464	0.252235	0.412876	-0.102073	-0.0247779	0.149596	0.29618	0.106464	0.0895099	0.479123	0.725904	0.169845	0.339183
Snhg12	0.0505955	0.0551251	0.249064	0.722365	0.179065	0.229442	0.167898	0.223964	0.407874	0.50122	0.452122	0.662982	0.0884126	0.106098	0.258963	0.754769	0.0919304	-0.0440301	0.100076	0.279971	-0.182863	0.154272	0.213994	0.439803	0.173094	0.340498
Wdr18	0.00633342	0.144703	0.0609616	0.488819	0.500133	0.67254	0.019472	0.158835	0.158186	0.650095	0.49709	0.847686	0.114351	0.205912	0.0476839	0.569314	-0.139949	-0.128719	-0.0747499	0.086976	-0.035643	0.054754	0.195553	0.33827	0.112452	0.340765
Hyal2	-0.336109	-0.059628	0.281133	0.2854	0.509233	1.08144	0.248963	0.557154	-0.0892431	0.649605	0.371567	0.995569	0.0660018	0.0032146			-0.0967601	-0.304767			-0.291949	-0.0968576	0.258724	0.306681	0.092156	0.341781
Nup43	-0.171288	-0.164452	0.384307	0.389356	0.398078	0.0257152	0.124416	0.371034	0.393287	0.675484	0.724139	1.34092	0.0320646	0.205264	0.0723829	0.605045	0.105159	-0.0570526	-0.144353	0.168831	-0.0130071	-0.00220563	0.356356	0.556377	0.188462	0.34286
[truncated: 11 more rows]

## Sheet: Table_S4_peakSets
STAT5A_ChIPseq_SRR449441_STAT5A_only_peaks	chrom	chromStart	chromEnd	name	score	strand	signalValue	pValue (-log10)	qValue (-log10)	peak		STAT5A_ChIPseq_SRR449441_STAT5A_STAT5B_union peaks	chrom	chromStart	chromEnd	name	score	strand	signalValue	pValue (-log10)	qValue (-log10)	peak		STAT5B_ChIPseq_SRR449442_STAT5B_only_peaks	chrom	chromStart	chromEnd	name	score	strand	signalValue	pValue (-log10)	qValue (-log10)	peak		STAT5B_ChIPseq_SRR449442_STAT5A_STAT5B_union_peaks	chrom	chromStart	chromEnd	name	score	strand	signalValue	pValue (-log10)	qValue (-log10)	peak
[truncated: 6,531 more rows]

[truncated: 3 more sheets: Table_S5_culture_conditions, Table_S6_statistics, Table_S7_plot_tables]
